# Supplementary material for: Epstein-Barr-Virus-Induced One-Carbon Metabolism Drives B Cell Transformation
Source: Cell Metab. 2019 Sep 3;30(3):539–555.e11. doi: 10.1016/j.cmet.2019.06.003 (PMC6720460; doi:10.1016/j.cmet.2019.06.003)
Supplement: Table S1. Interactive Plotter and Summary Table for All Proteomic Data from Experiments WCL1-3 and PM1, Related to Figure 1 — The “Plots” worksheet generates graphs for all the human and viral proteins quantified. The “Data” worksheet shows minimally annotated protein data, for which the only modifications are formatting and normalization. [file mmc2.xlsx]

## Sheet: Data
	Swissprot or Trembl	Uniprot-l	Uniprot-s	Species	Gene Symbol	Description	WCL1 Peptides	WCL2 Peptides	WCL3 Peptides	PM1 Peptides	All 3 WCL	WCL1 uninfected	WCL1 d1	WCL1 d2	WCL1 d4	WCL1 d7	WCL1 d10	WCL1 d14	WCL1 d18	WCL1 d21	WCL1 d28	WCL2 uninfected	WCL2 d2	WCL2 d4	WCL2 d7	WCL2 d10	WCL2 d14	WCL2 d18	WCL2 d21	WCL2 d28	WCL2 d35	WCL3 uninfected	WCL3 d2	WCL3 d4	WCL3 d7	WCL3 d10	WCL3 d14	WCL3 d18	WCL3 d21	WCL3 d24	WCL3 d28	PM1 uninfected	PM1 d2	PM1 d4	PM1 d7	PM1 d14
	ORF	V01555.2_5_ORF814_281aa	V01555	EBV_ORF	Frame5_ORF814_281aa	Frame5_ORF814_281aa	3	4	7	0	1	97.5579	1001.67	799.667	343.572	268.384	153.702	238.32	227.987	514.586	768.997	133.728	215.797	204.835	101.887	103.215	525.604	609.802	767.807	530.444	603.595	121.707	227.388	169.413	122.197	91.7984	225.605	489.044	1329.04	1857.78	3137.6	0	0	0	0	0
	sp	P03179	P03179	EBVB9	BNRF1	Major tegument protein	14	6	6	0	1	277.4	6043.84	4042.47	1696.16	673.655	402.696	248.499	224.33	259.346	270.181	246.611	2281.87	841.153	405.468	149.669	192.952	194.28	201.683	206.762	202.489	99.1195	2074.75	977.332	424.212	201.446	152.529	117.861	179.177	217.528	410.708	0	0	0	0	0
	sp	P03203	P03203	EBVB9	EBNA4	Epstein-Barr nuclear antigen 4	3	6	4	0	1	54.1812	229.021	595.359	753.328	675.19	706.128	550.278	586.347	536.46	588.694	21.3867	646.274	777.756	815.089	688.58	780.977	613.118	577.064	671.862	530.236	36.6748	320.308	429.439	441.148	405.375	435.552	325.357	319.499	341.469	286.508	0	0	0	0	0
	sp	P30117	P30117	EBVB9	BKRF4	Tegument protein BKRF4	2	1	3	0	1	33.4762	975.512	609.917	295.875	122.925	72.9105	30.1749	22.3807	55.4438	33.3063	25.6836	315.572	119.193	41.6921	9.49679	31.442	30.4314	41.5852	29.5956	28.0031	45.2828	702.508	366.633	182.371	101.964	84.3089	132.725	273.715	349.94	664.275	0	0	0	0	0
	sp	P12978	P12978	EBVB9	EBNA2	Epstein-Barr nuclear antigen 2	4	2	2	0	1	11.2117	328.213	465.031	214.611	121.266	126.208	95.5893	108.787	97.0366	111.714	7.10202	224.579	78.3072	60.3804	37.2624	35.3629	36.9932	39.5725	50.8435	56.0161	10.8776	283.629	152.843	115.897	117.91	116.22	104.166	93.0509	96.3472	94.5816	0	0	0	0	0
	sp	P03200	P03200	EBVB9	BLLF1	Envelope glycoprotein GP350	1	1	1	1	1	125.883	488.801	558.621	411.43	425.61	303.83	316.233	244.898	347.794	293.204	6.44394	214.83	75.1612	34.4727	10.7768	23.7708	16.7753	27.9739	24.626	23.6009	9.59597	200.064	115.524	65.8901	39.7295	29.8965	26.0464	43.1442	59.7589	85.1557	18.8549	792.566	482.705	135.094	7.76652
	sp	P03227	P03227	EBVB9	BALF2	Major DNA-binding protein	2	7	12	0	1	48.9911	69.3773	71.7415	49.5658	48.7133	57.0814	60.1652	166.759	409.277	824.103	536.214	112.565	225.563	122.659	239.307	1429.02	1733.85	2199.71	1514.5	1452.94	248.326	203.461	164.914	145.268	181.583	334.482	759.63	2180.97	3180.49	5524.1	0	0	0	0	0
	sp	P03197	P03197	EBVB9	BLRF2	Tegument protein BLRF2	14	6	12	0	1	161.155	4440.71	2788.98	1146.66	438.112	266.235	120.701	140.613	163.418	181.49	532.744	2753.59	1153.43	697.97	478.493	613.412	687.858	746.841	626.756	651.033	691.42	2831.34	1494.2	840.654	628.245	643.337	750.976	1083.48	1286.06	2107.75	0	0	0	0	0
	sp	P03191	P03191	EBVB9	BMRF1	DNA polymerase processivity factor BMRF1	1	6	7	0	1	2.49628	85.9212	68.3954	30.3212	16.7346	12.1574	21.9253	153.274	414.077	888.057	445.773	83.914	128.166	67.4576	163.856	1123.09	1312	1592.32	1216.29	1278.43	91.3527	76.0548	91.2468	79.8697	88.6367	201.411	474.259	1418.07	2119.27	3884.53	0	0	0	0	0
	sp	P03226	P03226	EBVB9	BcLF1	Major capsid protein	7	1	3	0	1	79.1785	3230.5	2077.22	1007.72	576.935	467.699	431.248	301.782	418.515	417.416	57.308	428.394	158.792	60.5951	26.967	32.5535	36.9671	43.4305	40.1977	38.4089	33.9198	1927.69	1660.75	1022.26	750.337	659.603	579.415	696.469	724.764	984.39	0	0	0	0	0
	sp	P03211	P03211	EBVB9	EBNA1	Epstein-Barr nuclear antigen 1	3	2	1	0	1	19.554	82.4123	159.88	93.565	128.682	206.276	116.713	220.768	197.723	159.685	2.82846	147.27	101.594	145.981	165.659	136.931	159.241	177.945	261.452	224.67	0	36.4073	45.6738	54.6184	59.0476	65.9724	56.1398	62.0939	50.8896	56.2138	0	0	0	0	0
	sp	P01880	P01880	HUMAN	IGHD	Ig delta chain C region	12	4	10	10	1	2569.82	2071.26	642.452	945.87	1894.17	1862.37	2377.87	2867.92	2729.33	2140.31	1136.74	247.725	316.686	614.278	735.093	797.037	893.34	845.215	560.771	505.878	909.899	330.743	531.809	988.724	1265.54	1277.88	1254.64	1031.34	1067.04	846.375	5563.99	1761.04	1083.49	2200.5	2114.05
	sp	P16284	P16284	HUMAN	PECAM1	Platelet endothelial cell adhesion molecule	11	8	8	26	1	4369.29	3593.95	1999.2	1082.15	757.874	824.055	728.513	937.788	827.059	860.305	3561.8	1460.68	1135.25	1356.66	1501.42	1646.96	1416.52	1300.53	1092.3	776.205	5391.62	2647	1560.09	1540.41	1449.48	1356.53	1239.1	1064.41	1095.17	1178.16	5077.27	2913.58	2025.53	3369.43	3359.89
	sp	Q5VTE0	Q5VTE0	HUMAN	EEF1A1P5	Putative elongation factor 1-alpha-like 3	55	48	37	16	1	5543.4	12668.4	11868.7	9355.64	7015.94	5867.53	8190.88	4910.5	6748.11	6527.79	6792.7	18215.7	9670.83	7062.34	5219.27	5049.26	4848.71	5567.08	6143.48	5412.38	5154.18	14076.4	6955.11	4410.83	4104.63	4342.99	3981.91	3778.06	3824.47	5173.97	2288.37	3135.16	2376.15	1346.59	2119.38
	sp	P02786	P02786	HUMAN	TFRC	Transferrin receptor protein 1	19	20	22	62	1	473.615	838.02	2040.34	3159.34	3924.42	3790.47	6049.39	3720.48	5139.68	4430.64	564.877	2383.56	4252.16	4210.24	4626.17	4534.39	4141.65	4421.55	4457.73	4579.69	563.166	1342.91	2940.69	2780.42	3046.16	3380.22	3443.8	3862.61	4950.01	5941.21	2182.94	7277.85	26278.8	18046.2	19191
	sp	P11142	P11142	HUMAN	HSPA8	Heat shock cognate 71 kDa protein	130	114	112	21	1	11251.5	23159.9	22841.3	23037.8	20290.1	17885.1	21245.6	14976.7	19172.4	19612.3	9881.71	26454.1	18479.4	16623.7	13667.3	13427.7	12688.2	13857.4	14303.2	14462.6	10548.1	21655.1	20655.7	17139.3	16414.7	14886.9	14980.3	14539.5	14178.7	13758.5	1652.88	2188.64	1539.74	1222.05	2031.26
	sp	P15907	P15907	HUMAN	ST6GAL1	Beta-galactoside alpha-2,6-sialyltransferase 1	10	6	8	11	1	1101.23	2735.92	2219.88	1007.6	799.328	736.901	695.528	995.427	815.028	866.505	723.382	1884.87	786.385	814.256	809.754	870.395	872.752	731.224	576.611	604.54	762.555	1413.6	919.038	772.961	798.961	869.65	1067.99	1060.88	1250.9	1425.34	1320.16	3244.15	2385.8	1823.08	1310.54
	sp	P08195	P08195	HUMAN	SLC3A2	4F2 cell-surface antigen heavy chain	6	1	3	15	1	271.819	615.159	913.112	920.556	999.528	990.616	1202.54	971.696	930.099	957.169	156.215	351.828	408.632	291.144	283.883	270.618	252.97	259.115	298.678	295.968	277.45	689.827	968.052	714.659	714.754	640.439	704.767	730.394	764.03	799.047	1131.67	3707.34	6241.23	4408.95	3437.12
	sp	Q13085-4	Q13085	HUMAN	ACACA	Isoform 4 of Acetyl-CoA carboxylase 1	18	10	14	42	1	619.582	880.347	1888.86	2575.61	3090.95	2580.46	2929.57	2229.69	2543.16	2453.9	284.851	919.004	1541.06	1303.21	1328.66	1058.47	1019.15	1082.58	1127.34	1117.72	512.59	1080.46	2043.66	2033.58	1823.85	1759.55	1580.08	1460.39	1423.13	1305.62	1039.12	2378.6	4477.47	5827.7	7413.83
	sp	P32249	P32249	HUMAN	GPR183	G-protein coupled receptor 183	11	1	10	11	1	683.417	1560.86	2305.26	1583.65	985.084	684.214	497.207	299.884	326.349	221.493	85.2451	194.149	254.461	131.651	103.51	98.7219	98.035	105.26	105.142	108.029	662.88	1778.25	1638.56	1090.2	864.182	785.97	543.297	456.265	398.521	388.426	973.487	3239.87	3299	1566.6	664.988
	sp	O00478	O00478	HUMAN	BTN3A3	Butyrophilin subfamily 3 member A3	5	3	1	3	1	846.363	658.539	448.455	307.983	316.033	453.307	407.647	585.149	451.042	479.66	657.639	276.444	187.695	230.112	256.47	296.625	320.292	264.926	385.354	351.337	237.518	102.975	56.2938	59.7344	81.1083	79.8174	98.6028	79.548	98.1873	87.6624	841.837	557.282	254.699	310.255	574.824
	sp	Q6GTX8	Q6GTX8	HUMAN	LAIR1	Leukocyte-associated immunoglobulin-like receptor 1	3	1	2	2	1	2535.23	2314.34	1113.54	408.035	77.6859	49.9209	19.6544	15.2126	8.82744	15.0076	582.15	226.13	82.3233	30.0345	6.5458	3.6455	1.49687	1.44188	2.00834	0	664.768	253.634	91.5748	41.1552	37.4372	43.8491	25.0874	32.3577	33.6436	29.6305	796.481	332.446	83.7117	20.4344	2.51149
	sp	Q09666	Q09666	HUMAN	AHNAK	Neuroblast differentiation-associated protein AHNAK	111	105	97	12	1	67660.2	40566.8	23171.7	13836.9	12446	14024.3	13685.9	18367.8	18902.3	21056.6	47653.9	15410.2	9099.99	12037.9	14272.8	17803.1	16847.2	16747.1	11946.9	10243.4	73194	28055.5	8859.78	10680.4	10358.8	12712.2	12803.8	14874.8	16208.3	18034.9	713.605	499.559	239.383	261.992	302.675
	sp	P15260	P15260	HUMAN	IFNGR1	Interferon gamma receptor 1	4	4	3	4	1	664.273	768.147	1376.45	1065.56	770.016	558.048	595.428	461.582	570.162	572.964	347.016	862.926	701.19	458.311	374.768	407.346	406.701	416.354	415.886	425.435	392.529	809.057	646.029	425.821	307.538	333.218	255.775	252.332	245.884	302.909	577.3	1236.83	1211.06	614.745	427.583
	sp	P14384	P14384	HUMAN	CPM	Carboxypeptidase M	3	2	4	10	1	122.973	208.431	864.592	1077.28	1125.34	1114.28	812.503	590.14	563.3	480.882	42.9087	207.727	526.379	550.37	488.485	397.859	267.544	224.587	161.09	89.9559	122.808	595.582	1628.31	1510.86	1162.4	885.84	564.345	499.642	364.331	331.937	494.99	1472.5	3189.33	3516.17	1515.96
	sp	Q86XR2	Q86XR2	HUMAN	FAM129C	Niban-like protein 2	7	5	6	2	1	1680.04	1348.53	747.556	742.002	733.644	597.499	551.448	576.44	491.784	415.476	2299.94	794.077	783.588	754.452	524.956	396.064	296.528	280.484	228.726	189.404	1038.45	538.031	420.979	453.394	347.897	221.046	185.679	155.902	131.202	119.374	484.238	223.392	64.1703	59.1748	45.0934
	sp	Q13291	Q13291	HUMAN	SLAMF1	Signaling lymphocytic activation molecule	3	3	4	10	1	208.552	1083.88	1160.67	671.012	728.688	673.09	600.553	383.477	469.037	384.119	303.526	1474.98	788.367	746.18	734.814	793.9	671.31	656.878	730.355	823.299	221.059	922.388	719.531	815.263	813.113	1012.37	838.865	980.765	1208.08	1521.82	356.232	1929.7	1462.86	1537.89	932.069
	sp	P42081	P42081	HUMAN	CD86	T-lymphocyte activation antigen CD86	1	1	2	7	1	47.563	96.2505	144.797	312.096	441.832	356.488	463.505	280.297	344.155	338.449	20.0798	72.1054	206.802	210.891	229.073	249.733	235.656	243.734	284.079	260.171	26.6513	114.712	159.936	218.354	208.478	305.498	255.562	283.78	267.411	295.946	327.352	588.469	1430.28	2169.95	1564.19
	sp	P29966	P29966	HUMAN	MARCKS	Myristoylated alanine-rich C-kinase substrate	24	20	29	4	1	1757.44	3030.95	5127.93	5026.85	4735.69	5106.55	5333.24	4689.2	4600.21	3369.43	1510.89	3006	3785.02	3601.96	3518.03	3490.37	3363.39	3333.98	3294.96	2921.76	1534.02	3926.82	4645.19	4799.97	4708.34	5673.68	4354.11	3862.31	3651.8	3334.61	288.608	553.918	358.741	406.657	433.874
	sp	P43007	P43007	HUMAN	SLC1A4	Neutral amino acid transporter A	6	4	4	9	1	402.22	759.826	1016.28	1739.23	1902.52	1758.15	1868.91	2142.48	1701.36	1890.04	179.59	628.11	1206.21	1270.59	1658.94	1774.22	1986.73	2297.22	1819.45	1749.57	237.042	606.895	1194.05	1055.04	1202.07	1392.58	1409.16	1375.46	1450.17	1593.64	267.545	1164.01	2229.14	2085.82	1875.5
	sp	P07900-2	P07900	HUMAN	HSP90AA1	Isoform 2 of Heat shock protein HSP 90-alpha	179	121	149	5	1	12622.2	18586.9	25271.3	27568.4	27505.4	25778.8	28788.8	23259.4	26820.1	26780.5	8700.57	18466.9	19801.4	16863.3	16282.8	14567.6	15559.9	16164.3	15976	16516	11402.8	22555.2	23650.8	21585.8	20418.8	19069.3	19435.7	19022.8	18104	18804.5	264.521	440.433	284.123	219.504	285.855
	sp	Q96LA6	Q96LA6	HUMAN	FCRL1	Fc receptor-like protein 1	1	1	1	1	1	272.609	217.766	87.4215	32.824	9.56727	10.3744	7.24459	3.55649	1.77323	2.18179	392.424	139.244	25.7456	15.7521	1.51057	0	0	0.000605119	0	0	219.801	86.1768	36.6093	28.6183	36.1938	38.6419	38.0696	34.8517	45.047	37.0247	263.501	147.174	20.7195	14.4274	7.90886
	sp	Q9Y4F9	Q9Y4F9	HUMAN	FAM65B	Protein FAM65B	17	5	8	1	1	5742.39	3546.99	1354.63	1905.43	1961.8	1779.77	1579.58	2134.34	1636.7	1541.42	1942.2	430.766	677.92	641.222	651.136	599.151	613.241	542.927	383.604	281.565	2979.8	1118.72	968.724	900.647	979.738	794.181	946.221	824.286	749.216	959.341	237.304	101.516	52.5947	40.1014	57.39
	sp	O75326	O75326	HUMAN	SEMA7A	Semaphorin-7A	16	11	14	6	1	984.565	3975.91	4007.12	1893.67	2297.01	2234.05	2788.73	1984.66	2549.17	2168.23	500.063	1537.28	702.463	724.641	739.834	911.868	1035.04	1119.87	1556.73	1784.43	673.077	1891.77	1129.69	1493.95	1841.9	2615.37	2618.11	3189.63	2892.1	2832.27	225.218	631.16	271.9	301.026	255.739
	sp	Q9UGN4	Q9UGN4	HUMAN	CD300A	CMRF35-like molecule 8	3	1	1	9	1	60.7547	73.4186	209.014	392.09	595.334	795.142	667.417	641.075	516.384	414.136	8.86725	20.0813	54.2234	46.4238	66.5603	61.639	56.5392	49.8132	78.5783	64.6327	12.0541	42.1474	180.384	205.51	198.712	229.948	157.255	109.102	93.5783	71.3746	223.751	650.648	2360.98	3292.65	2939.44
	sp	Q15758	Q15758	HUMAN	SLC1A5	Neutral amino acid transporter B(0)	2	2	2	13	1	52.9758	180.598	429.129	566.214	596.764	475.925	599.996	385.012	406.568	416.367	60.2187	347.059	570.658	347.394	302.339	296.63	286.222	331.802	333.861	350.811	36.834	220.624	513.581	383.814	346.863	317.778	322.522	290.546	318.704	354.872	219.158	1899.26	4346.36	1985.48	1882.21
	sp	P08238	P08238	HUMAN	HSP90AB1	Heat shock protein HSP 90-beta	124	71	87	4	1	5510.04	11983.9	19193.2	18853.9	16282.5	14071.1	16102.9	11742	15204	14243.2	4076.31	15372	14039.3	10593.6	9283.67	8456.99	8164.11	8830.64	9159.02	9856.78	4526.01	15346.5	16085.1	11849.1	11353.5	10351.9	10116.5	9930.13	9692.27	8996.29	212.068	411.486	299.216	206.841	217.641
	sp	Q9H3M7	Q9H3M7	HUMAN	TXNIP	Thioredoxin-interacting protein	4	4	4	1	1	1261.39	1032.08	608.355	654.522	524.379	479.841	474.505	568.195	453.348	308.381	1039.39	516.712	644.111	547.557	504.177	476.311	500.166	418.098	315.866	261.635	787.937	385.659	381.396	345.544	334.783	382.878	315.475	247.02	237.596	199.731	174.223	138.251	98.3237	82.288	61.9405
	sp	P30825	P30825	HUMAN	SLC7A1	High affinity cationic amino acid transporter 1	5	3	2	6	1	171.555	726.359	1113.58	1197.31	1265.4	961.058	1183.8	645.129	797.348	875.947	94.6163	733.706	799.724	537.633	466.966	350.382	297.332	418.161	395.911	433.631	84.0373	287.42	481.076	375.57	295.777	287.552	241.641	204.149	233.293	275.915	173.021	1597.23	2640.79	1285.79	963.822
	sp	Q9NPR2	Q9NPR2	HUMAN	SEMA4B	Semaphorin-4B	5	2	2	2	1	1391.21	1273.25	428.615	1013.79	645.397	869.291	731.95	977.159	809.115	1082.72	159.332	48.9859	124.616	100.897	133.159	141.596	124.699	111.087	125.072	116.98	386.627	178.633	218.591	211.338	214.782	209.258	179.759	182.176	173.998	213.311	156.573	69.1376	91.3471	145.125	90.8071
	sp	P49006	P49006	HUMAN	MARCKSL1	MARCKS-related protein	29	15	33	5	1	1412.4	2966.58	10667.9	6161.68	3699.9	3459.3	2348.91	2195.22	2143.29	2290.62	1225.75	6480.02	5356.77	3799.87	3178.63	2962.38	2458.65	2461.16	2819.5	2103.73	1436.97	8382.05	6729.75	5227.38	4183.34	4167.05	3590.98	3387.01	3215.99	2870.07	152.183	1232.24	502.583	423.876	469.189
	sp	P05161	P05161	HUMAN	ISG15	Ubiquitin-like protein ISG15	6	9	9	3	1	235.262	415.273	886.933	1164.55	1153.94	1242.16	1067.89	1846.12	1645.12	2005.03	264.488	628.689	1710.04	1953.86	2163.32	2116.19	2393.57	2323.82	2674.95	2219.48	194.086	485.329	1084.81	1524.2	1707.16	1918.15	2172.58	2334.37	2102.49	1974.76	139.706	273.13	430.17	662.93	1397.03
	sp	P52333	P52333	HUMAN	JAK3	Tyrosine-protein kinase JAK3	14	11	12	2	1	950.14	2269.11	2531.29	2259.73	2244.03	1770.4	2070.72	1342.48	1701.68	1560.07	863.886	2721.25	2708.04	1796.15	1645.75	1329.64	1392.1	1700.27	1492.26	1562.37	623.232	2221.34	1955.84	1631.46	1603.19	1732.76	1646.89	1653.47	1513.74	1439.4	114.587	311.398	183.412	154.949	152.765
	sp	P48509	P48509	HUMAN	CD151	CD151 antigen	3	3	4	4	1	163.832	326.595	738.319	633.479	564.951	494.714	476.781	298.994	356.631	285.002	136.801	489.985	609.016	436.668	388.727	356.331	285.595	298.571	360.545	332.757	224.438	838.193	1331.68	1165.61	902.786	849.74	686.301	732.657	819.796	910.422	97.4148	584.22	651.624	576.005	487.259
	sp	P80297	P80297	HUMAN	MT1X	Metallothionein-1X	2	4	2	1	1	49.9203	67.3421	253.802	317.995	757.53	859.991	853.884	284.851	477.596	329.462	65.5231	347.495	695.249	1338.28	1261.16	662.334	332.413	608.097	374.997	275.872	51.0801	206.972	1042.18	955.584	639.962	376.672	684.579	566.219	481.499	335.063	91.6408	79.0784	42.0726	39.2945	45.1635
	sp	P67809	P67809	HUMAN	YBX1	Nuclease-sensitive element-binding protein 1	31	22	39	4	1	1467.98	2289.69	3596.94	2870.92	3075.25	2441.29	3266.1	2246.29	2902.13	2958.49	1100.43	3423.66	2797.62	2375.42	2320.03	1846.37	2029.17	2298.24	1983.19	2269.67	1601.54	6420.77	4722.51	4572.05	3639.87	3732.51	3667.42	3428.52	3337.17	3035.08	89.6802	145.634	124.05	191.854	214.923
	sp	P09936	P09936	HUMAN	UCHL1	Ubiquitin carboxyl-terminal hydrolase isozyme L1	7	6	6	2	1	187.81	409.754	788.518	1040.77	865.193	891.361	660.372	433.788	490.812	809.901	166.292	562.657	1383.13	729.011	442.857	463.603	368.674	353.508	580.641	901.329	265.377	1069.04	2044.32	991.674	775.541	624.459	766.58	836.028	1716.25	3199.52	82.5343	69.3677	40.5064	45.1284	47.8672
	sp	P46531	P46531	HUMAN	NOTCH1	Neurogenic locus notch homolog protein 1	5	2	2	1	1	514.424	1137.33	1129.34	715.483	869.05	818.941	1217.45	818.071	1124.88	1226.8	73.1502	222.511	177.707	166.585	175.78	170.465	160.572	226.717	289.873	221.784	37.3292	130.449	77.8398	86.4602	90.8717	107.62	110.985	116.591	157.411	164.893	79.8655	223.526	199.175	211.068	174.494
	sp	Q9H2H9	Q9H2H9	HUMAN	SLC38A1	Sodium-coupled neutral amino acid transporter 1	2	5	1	6	1	88.555	244.722	358.504	454.646	410.811	321.578	418.877	252.491	268.319	303.429	291.645	1231.19	1564.85	1407.96	1260.02	1328.05	1089.1	1268.15	1339.91	1394.15	20.0284	65.9168	124.847	137.392	190.107	140.517	129.263	158.073	149.922	161.752	73.1039	461.033	886.542	508.142	347.58
	sp	Q99808	Q99808	HUMAN	SLC29A1	Equilibrative nucleoside transporter 1	3	2	2	6	1	24.8907	102.358	263.333	482.858	546.416	573.725	609.641	503.202	487.975	449.462	5.89967	58.5027	164.109	102.691	107.807	86.5283	65.8746	109.735	110.463	114.765	23.2273	124.742	336.507	243.225	215.576	266.52	161.406	146.948	198.191	197.938	71.01	361.458	1254.69	824.085	365.053
	sp	P11940	P11940	HUMAN	PABPC1	Polyadenylate-binding protein 1	51	37	48	2	1	3627.16	5755.2	9316.82	6879.59	6721.74	5856.62	7059.63	5349.95	7125.57	6248.48	3031.46	8236.14	6278.53	5492.27	4917.78	4928.74	4705	4935.41	4597.62	4738.86	3653.14	8728.18	7709.47	6374.3	6118.67	5756.51	5956.63	5710.66	5548.18	4911.87	66.8111	71.5331	120.779	164.651	214.83
	sp	Q01469	Q01469	HUMAN	FABP5	Fatty acid-binding protein, epidermal	52	32	51	1	1	1747.33	1949.52	5437.93	8667.9	9953.59	9882.93	9175.34	8459.84	8405.3	7305.44	1220.5	2704.81	5524.08	4866.94	4315.76	3772.02	3347.13	3162.44	2798.86	2709.83	1402.22	3373.86	7906.25	7099.75	6854.06	6021.17	5559	4871.22	4548.16	3849.11	44.1797	77.6321	45.7039	43.55	46.2788
	sp	P01130	P01130	HUMAN	LDLR	Low-density lipoprotein receptor	4	3	5	2	1	62.8448	395.071	749.504	479.633	616.18	295.765	725.598	349.006	813.736	724.875	61.7707	305.879	267.609	264.044	282.685	320.098	276.643	323.744	325.599	310.658	62.396	514.487	867.661	896.797	992.761	1064.96	1185.84	1139.27	1001.13	902.793	43.4135	860.781	509.312	375.004	1107.26
	sp	Q9Y6M5	Q9Y6M5	HUMAN	SLC30A1	Zinc transporter 1	2	2	2	1	1	158.15	308.583	453.237	342.751	386.637	373.123	428.723	311.035	383.318	425.82	54.9402	108.499	121.297	108.793	103.314	92.5046	89.413	108.155	97.9863	108.068	144.891	285.387	180.464	187.146	163.67	152.573	148.773	184.429	223.097	715.909	43.0348	121.69	187.166	121.756	111.531
	sp	Q9UKS7	Q9UKS7	HUMAN	IKZF2	Zinc finger protein Helios	5	3	3	1	1	226.04	561.818	1049.18	788.302	589.4	624.054	770.619	846.021	816.536	813.492	126.028	325.297	321.032	330.409	371.979	379.844	358.22	351.803	415.811	440.945	108.175	381.858	335.193	303.185	280.445	313.081	293.474	302.125	265.766	291.917	41.1685	42.8273	38.9668	52.8321	56.1548
	sp	Q14157-5	Q14157	HUMAN	UBAP2L	Isoform 5 of Ubiquitin-associated protein 2-like	22	14	17	2	1	1928.44	3418.33	4682.3	4096.47	3921.43	3565.96	4172.87	3046.12	3580.16	3522.69	1339.74	2861.02	2704.75	2360.22	2209.17	1933	1955.42	2170.48	2320.69	2037	1156.17	2556.6	2719.96	2346.95	2440.71	2198.15	2281.93	2076.69	2161.92	1959.13	37.5858	46.0418	119.883	195.498	191.529
	sp	P12931-2	P12931	HUMAN	SRC	Isoform 2 of Proto-oncogene tyrosine-protein kinase Src	9	3	5	1	1	464.294	640.375	979.301	1425.05	1697.05	1736.39	1680.33	1966.21	1668.87	2206.94	46.0503	79.3547	155.67	179	204.062	206.395	256.908	271.938	295.997	225.603	142.724	327.038	537.589	723.435	789.476	944.43	901.301	893.844	798.928	732.246	34.1284	74.2813	90.1598	85.343	95.0563
	sp	P06756	P06756	HUMAN	ITGAV	Integrin alpha-V	2	2	1	2	1	115.289	188.832	392.804	448.888	471.689	526.491	485.636	391.237	381.489	353.271	64.6547	167.558	411.199	348.277	304.748	303.522	266.381	277.481	371.794	392.745	68.119	196.79	439.762	366.573	300.03	300.795	289.963	313.039	382.662	461.002	32.0842	81.8413	188.263	192.588	52.6164
	sp	Q14444	Q14444	HUMAN	CAPRIN1	Caprin-1	21	13	26	4	1	1049.61	1814.19	3551.38	3452.51	3838.51	2602.25	4011.55	2402.54	3351.89	3406.6	605.251	2281.95	2307.95	1833.13	1758.77	1460.77	1511.85	1888.55	1462.67	1565.85	1337.29	3667.88	4790.14	3754.46	3772.62	3188.09	3387.59	3470.6	3037.83	2600.66	29.3689	35.3944	99.0856	187.394	172.761
	sp	P29692-2	P29692	HUMAN	EEF1D	Isoform 2 of Elongation factor 1-delta	31	14	24	1	1	2697	3912.28	4551.98	5276.64	4916.83	4893.5	4762.74	4663.63	4892.5	4747.05	1360.63	3125.15	2376.04	2366	1978.12	1887.12	1964	1987.13	1981.99	1892.62	1732.89	4273.74	3796.29	3931.85	3179.18	3039.28	3310.14	3289.6	3087.07	3036.75	25.8364	47.9514	52.5273	32.4246	49.3721
	sp	Q16555	Q16555	HUMAN	DPYSL2	Dihydropyrimidinase-related protein 2	10	12	13	1	1	3287.05	2360.14	1537.22	1387.55	1479.53	1499.05	1198.95	1500.74	1401.09	1928.57	2676.05	1244.79	1332.7	1294.07	1086.79	1009.81	1059.49	1182.58	1825.66	2114.4	4478.9	2386.21	1795.59	1886.16	1684.51	1428.31	1614.2	1670.51	1933.11	2137.48	24.4887	25.1303	13.5038	18.9423	17.2388
	sp	P62081	P62081	HUMAN	RPS7	40S ribosomal protein S7	19	25	21	1	1	1715.95	2596.92	3051.44	2920.22	3133.38	2522.93	3356.06	2419.55	2983.02	2679.51	2123.05	4638.32	3584.86	3752.23	3029.55	3016.92	2897.54	3079.95	2852.99	2920.6	2243.96	4976.71	4245.33	4081.4	3901.7	3639.27	3633.68	3311.79	3237.74	3311.46	13.6592	24.2335	33.4741	54.9751	73.7945
	sp	Q9H7F0	Q9H7F0	HUMAN	ATP13A3	Probable cation-transporting ATPase 13A3	2	1	3	1	1	61.333	133.866	173.065	183.394	226.386	194.257	238.881	173.977	211.437	209.754	11.7909	33.1333	44.7373	34.2779	33.0853	28.3186	27.6678	33.3734	35.4348	30.8242	89.7318	197.159	333.795	257.852	245.775	394.723	248.592	262.152	258.55	269.513	2.45212	46.2017	110.794	59.1845	80.3288
	sp	Q9UJK0	Q9UJK0	HUMAN	TSR3	Ribosome biogenesis protein TSR3 homolog	3	2	2	0	1	263.629	285.003	627.232	314.848	387.584	194.843	414.406	148.863	345.231	281.948	176.205	452.773	254.489	216.119	169.523	174.293	147.958	197.748	175.559	182.05	89.7245	193.299	157.861	119.437	108.865	103.6	99.3751	96.7075	94.5902	88.3662	0	0	0	0	0
	sp	Q86XZ4	Q86XZ4	HUMAN	SPATS2	Spermatogenesis-associated serine-rich protein 2	5	6	6	0	1	170.608	223.192	322.712	522.734	671.403	721.383	774.028	1097.97	1086.46	1246.75	148.833	331.021	568.32	772.1	967.924	1160.94	1259.29	1295.39	1205.34	1398.34	146.443	304.483	642.734	901.199	1107.2	1136.79	1428.26	1378.89	1362.48	1291.45	0	0	0	0	0
	sp	O95373	O95373	HUMAN	IPO7	Importin-7	8	5	4	0	1	759.717	1030.11	1794.94	1756.48	1502.72	1318.92	1429.34	1117.14	1169.15	1005.7	593.841	1201.51	999.904	823.609	634.091	561.552	508.78	553.469	607.64	609.512	449.713	841.678	1063.34	827.597	646.346	707.881	569.831	520.527	501.165	484.301	0	0	0	0	0
	sp	Q86Y56	Q86Y56	HUMAN	HEATR2	HEAT repeat-containing protein 2	12	5	6	0	1	801.086	980.939	1940.4	2384.07	2813.55	3041.57	2873.95	2589.6	2527.92	2379.67	527.719	1072.83	1808.99	1665.82	1527.6	1243.91	1236.01	1378.36	1322.44	1414.1	543.998	974.704	1773.75	1804.27	1664.06	1666.37	1484.11	1434.6	1362.24	1245.96	0	0	0	0	0
	sp	Q6RFH5	Q6RFH5	HUMAN	WDR74	WD repeat-containing protein 74	7	6	6	0	1	441.713	573.903	889.368	607.63	592.451	427.833	593.693	346.357	522.839	446.439	463.395	1098.86	738.461	559.758	527.142	484.467	433.003	456.317	499.909	516.721	637.495	1178.12	969.397	789.176	694.629	683.606	653.319	643.252	601.725	564.066	0	0	0	0	0
	sp	Q96EU6	Q96EU6	HUMAN	RRP36	Ribosomal RNA processing protein 36 homolog	9	7	11	0	1	945.17	1116.35	1857.79	1351.44	1399.4	1096.53	1353.57	827.491	1270.58	1083.34	663.812	1526.91	1098.94	885.628	866.245	746.199	728.245	811.946	822.555	828.974	1193.49	2349.07	1934.95	1634.4	1613.03	1475.21	1492.47	1554.45	1540.57	1427.54	0	0	0	0	0
	sp	O14757	O14757	HUMAN	CHEK1	Serine/threonine-protein kinase Chk1	6	2	3	0	1	127.749	90.4662	404.756	1232.33	1541.84	924.697	1459.92	658.851	1273.57	1073.85	23.3067	149.18	725.604	423.383	372.155	319.207	305.338	420.416	352.316	419.691	34.937	231.122	1993.3	1349.57	1092.42	863.994	830.83	890.843	682.144	501.55	0	0	0	0	0
	sp	Q15773	Q15773	HUMAN	MLF2	Myeloid leukemia factor 2	2	4	3	0	1	140.854	242.121	299.519	216.694	231.213	176.91	207.411	137.463	191.345	166.6	276.623	528.976	374.529	326.884	338.272	297.576	261.562	307.086	318.192	313.875	172.231	342.485	225.066	217.458	194.413	199.901	174.018	189.666	200.073	198.086	0	0	0	0	0
	sp	Q9Y5T4	Q9Y5T4	HUMAN	DNAJC15	DnaJ homolog subfamily C member 15	2	3	2	0	1	73.2348	153.955	585.452	291.692	331.792	141.495	345.622	86.2719	290.663	243.33	121.52	727.691	512.941	237.626	273.516	206.541	205.036	241.89	252.119	258.051	85.233	382.484	339.841	227.474	222.629	230.813	213.85	225.808	208.211	157.261	0	0	0	0	0
	sp	P16930	P16930	HUMAN	FAH	Fumarylacetoacetase	3	2	3	0	1	29.1357	20.8244	88.5727	209.739	416.927	540.791	574.03	534.982	498.817	431.79	13.1538	48.624	127.265	233.89	252.061	298.363	278.721	336.867	218.942	319.642	9.45056	41.1113	142.143	188.652	221.119	319.148	265.845	264.213	247.533	254.757	0	0	0	0	0
	sp	P04035-3	P04035	HUMAN	HMGCR	Isoform 3 of 3-hydroxy-3-methylglutaryl-coenzyme A reductase	6	1	5	0	1	206.71	1224.26	1082.11	432.78	709.402	194.878	853.907	212.617	1023.13	618.136	24.1175	93.503	50.6325	44.763	41.9763	42.5272	39.4793	48.4294	48.714	51.8252	130.555	799.763	466.661	385.748	421.339	359.54	423.497	484.774	496.35	457.779	0	0	0	0	0
	sp	Q9NQS1	Q9NQS1	HUMAN	AVEN	Cell death regulator Aven	5	5	3	0	1	106.065	145.497	208.889	346.938	422.169	475.592	455.345	529.045	424.665	458.012	102.507	217.852	349.953	377.215	459.425	418.994	465.683	447.163	448.051	423.137	111.704	241.659	435.582	622.317	659.876	586.267	674.7	697.959	572.579	512.467	0	0	0	0	0
	sp	Q02790	Q02790	HUMAN	FKBP4	Peptidyl-prolyl cis-trans isomerase FKBP4	34	25	31	0	1	2849.85	3506.06	7408.55	7529.84	6777.96	5846.48	6110.05	4402.16	5078.86	4460.48	1520.74	4177.12	4491.37	3429.74	2773.49	2404.74	2346.25	2444.69	2187.82	2621.64	2877.62	6789.85	7619.2	5804.39	4969.22	4198.04	4061.9	4335.72	3738.96	3795.27	0	0	0	0	0
	sp	Q01581	Q01581	HUMAN	HMGCS1	Hydroxymethylglutaryl-CoA synthase, cytoplasmic	8	8	5	0	1	353.693	1364.01	3291.87	1347.17	1705.43	853.154	1443.63	702.306	1443.97	1160.53	277.392	3586.59	1665.47	1272.94	1083.95	901.084	752.312	782.615	968.225	948.895	102.318	745.777	647.253	507.448	409.101	346.802	277.587	235.385	189.12	207.945	0	0	0	0	0
	sp	P27707	P27707	HUMAN	DCK	Deoxycytidine kinase	4	6	6	0	1	1758.55	1494.74	718.547	406.224	332.751	328.571	309.35	400.893	322.307	283.102	2049.87	1033.87	576.331	553.517	482.863	411.331	438.22	444.546	377.635	402.762	3352.72	1700.67	863.8	812.152	757.591	753.676	689.729	589.577	589.69	520.296	0	0	0	0	0
	sp	Q07352	Q07352	HUMAN	ZFP36L1	Zinc finger protein 36, C3H1 type-like 1	13	7	5	0	1	745.477	7239.6	2644.34	1021.01	464.871	422.497	366.087	337.269	422.307	347.811	574.365	4162.93	736.806	689.243	429.306	372.405	344.832	362.069	448.667	382.888	753.056	4229.57	757.398	536.005	456.601	405.076	370.605	406.994	375.442	302.08	0	0	0	0	0
	sp	Q9BXB5	Q9BXB5	HUMAN	OSBPL10	Oxysterol-binding protein-related protein 10	8	2	5	0	1	2873.24	2043.98	1281.12	808.56	574.289	539.564	393.461	411.452	354.164	375.109	720.362	279.5	198.246	174.82	167.419	150.396	117.618	85.7982	59.5757	40.1798	2306.89	1295.23	674.788	536.803	503.093	411.176	354.277	329.15	348.874	382.457	0	0	0	0	0
	sp	Q53SF7	Q53SF7	HUMAN	COBLL1	Cordon-bleu protein-like 1	21	9	18	0	1	9182.93	7041.07	3683.2	1081.95	301.848	259.681	226.958	200.621	242.64	198.579	6707.63	3031.52	586.044	369.206	207.32	257.806	194.897	224.343	291.54	292.703	12266	6580.97	928.292	481.237	213.99	213.579	175.382	188.23	184.396	284.44	0	0	0	0	0
	sp	Q7LDG7-2	Q7LDG7	HUMAN	RASGRP2	Isoform 2 of RAS guanyl-releasing protein 2	9	9	7	0	1	5252.03	3688.87	2060.73	903.014	690.541	665.625	514.853	713.984	489.138	457.135	4613.37	1578.28	700.527	633.983	550.963	401.755	349.136	319.774	281.769	204.95	4721.57	2028.04	714.124	631.388	568.582	391.134	334.471	271.633	274.534	250.674	0	0	0	0	0
	sp	Q9NSI2	Q9NSI2	HUMAN	FAM207A	Protein FAM207A	8	7	7	0	1	443.427	843.521	1916.62	1508.41	1550.99	1061.75	1418.63	841.939	1296.72	1077.18	564.485	1648.56	1368.15	1115.83	1026.1	920.281	892.131	919.381	925.215	1008.09	354.602	1023.6	1052.65	745.636	744.54	587.139	609.198	564.128	621.34	661.909	0	0	0	0	0
	sp	P52429	P52429	HUMAN	DGKE	Diacylglycerol kinase epsilon	3	3	3	0	1	79.8962	103.439	178.244	271.55	273.531	294.117	280.501	291.679	263.556	312.243	108.574	244.906	371.201	351.804	415.59	396.685	416.419	404.203	532.414	535.543	131.215	225.925	349.555	381.066	366.562	444.287	406.178	423.849	425.475	464.809	0	0	0	0	0
	sp	Q96BY9	Q96BY9	HUMAN	TMEM66	Store-operated calcium entry-associated regulatory factor	3	1	1	0	1	877.782	444.014	377.881	237.756	311.166	195.834	377.997	234.284	317.441	253.009	425.425	212.699	150.758	175.241	219.946	195.428	155.097	179.171	143.127	141.706	658.265	212.623	236.109	231.993	217.551	198.711	181.951	161.343	150.342	126.704	0	0	0	0	0
	sp	Q9NYL2	Q9NYL2	HUMAN	MLTK	Mitogen-activated protein kinase kinase kinase MLT	4	2	4	0	1	110.583	130.96	229.958	450.891	537.309	615.145	588.082	552.514	542.279	531.951	54.9158	119.058	278.316	291.315	253.875	284.243	232.184	243.547	228.814	204.101	119.718	245.825	683.842	799.458	731.538	745.823	775.317	719.908	689.693	602.693	0	0	0	0	0
	sp	Q6GPH4	Q6GPH4	HUMAN	XAF1	XIAP-associated factor 1	11	9	10	0	1	333.609	635.809	1614.82	1404.91	1222.22	1054.17	1119.97	965.495	1100.69	1193.81	331.681	1204.85	1529.63	1671.02	1355.81	1192.37	923.677	989.448	871.553	632.28	455.361	1495.58	2329.59	2126.16	2017.06	1615.3	1570.35	1368.17	1321.76	1001.14	0	0	0	0	0
	sp	P09917	P09917	HUMAN	ALOX5	Arachidonate 5-lipoxygenase	13	9	13	0	1	4913.78	3729.29	2319.44	1158.24	748.037	1039.67	781.443	1027.44	850.144	795.428	4760.1	2242.22	816.043	947.888	814.627	890.344	784.894	795.942	670.573	653.43	6850.22	3778.48	1040.44	963.557	897.121	947.872	767.832	748.889	716.958	855.785	0	0	0	0	0
	tr	F8W785	F8W785	HUMAN	GOLIM4	Golgi integral membrane protein 4	6	6	9	0	1	312.388	415.299	839.561	980.093	1039.54	958.819	1009.65	1104.9	1109.17	1350.78	104.359	443.403	499.742	519.165	586.346	580.393	616.511	627.632	662.317	667.104	213.576	845.945	1091.47	1082.86	1184.31	1270.82	1301.09	1343.48	1524.66	1488.27	0	0	0	0	0
	sp	P46087-4	P46087	HUMAN	NOP2	Isoform 4 of Putative ribosomal RNA methyltransferase NOP2	29	30	33	0	1	2777.97	3521.61	6166.79	6194.91	5982.25	5284.88	6027.53	4473.24	5550.15	4992.6	2378.67	5584.53	5962.63	5092.3	4689.07	4005.46	3806.25	4050.38	4144.5	4310.07	3193.38	6153.1	7485.96	6422.21	6161.69	5369.45	5657.49	5690.08	5483.65	4787.51	0	0	0	0	0
	sp	Q9BQE5	Q9BQE5	HUMAN	APOL2	Apolipoprotein L2	11	13	10	0	1	580.136	828.032	1347.28	1914.72	2251.68	2373.02	2336.93	2832.96	3086.31	3540.24	446.487	849.609	1731.67	1983.04	2412.53	2462.25	2578.83	2451.15	3258.57	3215.22	231.784	481.51	1032.76	1196.43	1530.36	1495.86	1658.34	1592.86	1715.8	1418.33	0	0	0	0	0
	sp	P16989-2	P16989	HUMAN	YBX3	Isoform 2 of Y-box-binding protein 3	1	2	1	0	1	53.8255	83.1787	179.494	93.0049	118.299	68.6576	134.609	53.2644	85.2386	65.2567	113.154	575.246	370.662	224.535	163.253	157.396	145.618	166.181	135.217	144.262	42.4414	176.614	163.401	98.7102	98.9771	72.9282	84.0324	83.1817	74.5091	52.1589	0	0	0	0	0
	sp	Q9HD15	Q9HD15	HUMAN	SRA1	Steroid receptor RNA activator 1	10	3	5	0	1	482.2	740.916	1232.14	1291.5	1302.59	1153.96	1220.08	1256.42	1396.19	1612.64	115.526	310.37	364.424	356.193	359.74	338.462	389.758	422.022	445.628	464.507	211.927	437.418	519.54	481.628	585.919	566.099	676.321	673.1	638.905	567.369	0	0	0	0	0
	sp	Q9ULL1	Q9ULL1	HUMAN	PLEKHG1	Pleckstrin homology domain-containing family G member 1	12	2	8	0	1	3536.66	3087.13	1511.13	1119.71	1065.46	963.285	862.825	727.21	699.039	539.958	230.147	93.3755	69.1564	58.7485	47.273	34.1862	25.6388	12.7945	20.3799	9.22466	2193.98	1276.09	649.796	559.952	450.882	473.874	336.662	350.988	337.662	364.853	0	0	0	0	0
	sp	P26651	P26651	HUMAN	ZFP36	Tristetraprolin	3	2	1	0	1	185.058	1047.83	494.267	238.831	231.429	222.627	195.305	190.934	176.178	203.509	77.4909	183.083	110.612	110.426	113.784	103.029	108.795	94.6036	99.8208	106.367	22.6312	66.8244	42.6746	37.8239	49.2222	45.5256	35.5056	41.452	48.0351	28.3307	0	0	0	0	0
	sp	O43482	O43482	HUMAN	OIP5	Protein Mis18-beta	1	2	2	0	1	8.50337	31.9377	40.9934	265.049	243.325	220.784	271.224	164.461	234.331	267.69	10.9848	32.2519	244.922	142.33	171.719	133.471	123.963	170.404	141.92	192.266	17.9061	48.9771	642.588	425.489	390.777	310.58	283.169	308.318	291.278	180.168	0	0	0	0	0
	sp	P23469	P23469	HUMAN	PTPRE	Receptor-type tyrosine-protein phosphatase epsilon	2	4	2	0	1	171.871	240.746	548.349	317.765	293.341	251.563	204.065	156.687	141.448	131.041	314.619	1203.31	653.754	572.766	483.802	437.472	311.942	338.351	286.411	257.953	176.027	523.64	419.35	367.342	303.855	247.758	241.91	223.717	211.324	197.027	0	0	0	0	0
	sp	Q9H8H0	Q9H8H0	HUMAN	NOL11	Nucleolar protein 11	9	6	6	0	1	772.074	908.936	1531.96	1266.88	1145.85	1026.52	1153.82	893.419	1034.91	922.608	321.961	708.465	600.897	503.622	434.597	413.127	353.141	365.353	433.731	447.168	553.679	1049.56	1107.41	919.539	865.255	807.357	765.824	829.905	801.159	748.766	0	0	0	0	0
	sp	Q9H501	Q9H501	HUMAN	ESF1	ESF1 homolog	11	13	12	0	1	873.72	1225.54	2358.32	2109.88	2198.3	1855.26	2312.77	1389.24	1903.52	1503.22	1023.17	2942.79	2248.14	1708.41	1525.13	1408.52	1303.17	1372.04	1476.89	1604.62	1113.27	2400.01	2316.97	1764.51	1723.08	1493.56	1467.24	1555.24	1524.36	1317.77	0	0	0	0	0
	sp	Q8WUH1	Q8WUH1	HUMAN	CHURC1	Protein Churchill	3	1	3	0	1	399.102	505.406	917.422	491.848	531.056	390.115	589.843	345.559	529.588	482.452	53.1562	142.115	80.8571	74.1976	63.8526	60.3766	65.4929	73.5277	53.3585	56.8841	197.442	430.614	219.805	174.247	217.457	175.818	204.009	204.395	200.231	195.19	0	0	0	0	0
	sp	Q8TED0	Q8TED0	HUMAN	UTP15	U3 small nucleolar RNA-associated protein 15 homolog	14	8	13	0	1	1316.96	1514.1	2991.08	2866.64	2632.09	2393.42	2637.07	2039.35	2273.42	2015.69	915.915	2019.57	1852.97	1533.42	1418.34	1207.08	1159.59	1143.51	1188.95	1298.26	1062.71	2146.95	2229.34	1984.42	1702.51	1757.99	1582.73	1773.08	1704.67	1500.35	0	0	0	0	0
	sp	Q8WU10	Q8WU10	HUMAN	PYROXD1	Pyridine nucleotide-disulfide oxidoreductase domain-containing protein 1	2	1	4	0	1	177.244	262.21	381.863	304.051	328.407	271.035	318.384	238.159	322.194	273.554	49.8523	98.1162	76.0769	64.7992	68.9403	65.0614	63.6489	81.8631	78.8053	73.1774	448.975	958.944	753.703	682.545	666.107	700.817	628.149	678.895	685.286	699.67	0	0	0	0	0
	sp	Q9BXR5	Q9BXR5	HUMAN	TLR10	Toll-like receptor 10	3	1	1	0	1	296.634	437.229	1003.13	514.967	548.415	369.665	550.888	278.826	474.874	394.945	25.9061	168.399	66.0144	76.6469	49.8473	64.8106	44.4945	41.3239	43.2472	34.0286	28.8668	119.829	65.5662	46.5662	43.6214	58.0343	48.5058	40.9358	38.9594	45.012	0	0	0	0	0
	sp	Q13569	Q13569	HUMAN	TDG	G/T mismatch-specific thymine DNA glycosylase	3	2	1	0	1	380.358	654.271	1046.48	502.107	545.8	519.333	524.248	523.98	591.267	548.698	284.618	793.267	256.982	303.376	298.755	313.636	337.568	299.435	287.117	308.083	122.292	466.746	154.948	162.118	197.276	243.684	236.412	212.339	228.177	193.582	0	0	0	0	0
	sp	Q8NEF9	Q8NEF9	HUMAN	SRFBP1	Serum response factor-binding protein 1	14	13	15	0	1	1922.65	3460.28	4332.12	2532.33	2519.96	1922.48	2492.05	1533.23	2180.25	1750.01	1765.54	4021.25	2506.22	2265.86	2136.83	2028.03	1951.04	2019.98	2073.26	1960.61	2600.05	4768	3587.97	3078.61	3081.18	2764.27	2922.07	2998.52	3076.31	2627.38	0	0	0	0	0
	sp	Q9H467	Q9H467	HUMAN	CUEDC2	CUE domain-containing protein 2	6	8	4	0	1	283.724	408.512	678.878	1105.68	1426.94	1095.18	1335.59	812.402	1149.3	1070.12	227.399	523.128	893.394	670.939	659.922	626.336	620.634	731.268	749.927	872.862	196.765	361.436	828.574	717.579	725.173	674.4	610.623	613.3	577.572	482.649	0	0	0	0	0
	sp	Q96AP4	Q96AP4	HUMAN	ZUFSP	Zinc finger with UFM1-specific peptidase domain protein	4	2	1	0	1	172.071	355.036	537.111	353.31	377.888	245.647	322.84	218.837	314.723	303.979	57.7917	222.057	150.784	112.101	102.444	95.3395	92.9739	104.838	90.7373	104.28	37.5651	96.4906	68.2938	39.2957	51.0138	45.7289	39.6849	41.4804	48.1021	47.6726	0	0	0	0	0
	sp	P58005	P58005	HUMAN	SESN3	Sestrin-3	1	1	1	0	1	565.858	132.816	73.2316	46.6465	36.0079	29.5093	29.8462	16.5433	19.6674	16.032	260.892	28.8586	25.9661	29.6963	23.2223	14.9579	12.8692	17.7903	11.1421	11.4503	331.194	63.1272	39.2723	32.314	23.8747	25.2383	15.0775	13.3361	13.007	16.075	0	0	0	0	0
	sp	Q9H4L7-2	Q9H4L7	HUMAN	SMARCAD1	Isoform 2 of SWI/SNF-related matrix-associated actin-dependent regulator of chromatin subfamily A containing DEAD/H box 1	14	7	10	0	1	1135.39	1512.85	2661.46	2076.37	2024.48	1624.4	2113.72	1443.49	1901.83	1832.38	642.033	1893.42	1739.07	1380.52	1293.42	1092.12	1136.05	1295.2	1042.14	1208.68	693.076	1834.99	1798.84	1485.66	1404.32	1172.93	1217.4	1187.77	1117	1071.55	0	0	0	0	0
	sp	Q8N5H7	Q8N5H7	HUMAN	SH2D3C	SH2 domain-containing protein 3C	4	6	5	0	1	610.162	401.177	244.124	436.091	412.943	542.668	411.521	703.222	482.307	548.348	802.807	367.783	575.551	652.835	796.13	882.188	941.633	894.091	958.79	845.984	741.373	433.162	632.984	682.3	784.284	840.539	779.08	713.95	857.618	784.725	0	0	0	0	0
	sp	P31689	P31689	HUMAN	DNAJA1	DnaJ homolog subfamily A member 1	14	8	14	0	1	1462.63	1962.97	3376.97	2419.37	2903.63	1879.29	3151.12	1618.66	2935.69	2257.18	555.841	1672.3	1228.95	1178.58	915.557	982.724	853.463	970.443	886.936	893.179	784.848	2004.27	1757.03	1656.29	1492.63	1246.4	1280.1	1416.53	1280.63	1260.32	0	0	0	0	0
	sp	Q9NWZ8	Q9NWZ8	HUMAN	GEMIN8	Gem-associated protein 8	5	3	4	0	1	366.73	560.279	897.734	645.613	515.104	551.207	546.991	398.679	507.624	496.932	388.733	838.888	677.814	575.466	513.699	519.926	403.356	470.448	584.012	539.883	287.445	709.147	617.84	509.735	499.269	537.322	444.765	360.125	448.557	431.503	0	0	0	0	0
	sp	Q9NR30	Q9NR30	HUMAN	DDX21	Nucleolar RNA helicase 2	49	48	45	0	1	3691.32	7739.32	14268.9	10542.9	9782.12	7649.46	9279.11	5585.47	7648.52	6377.92	4054.65	19624.6	14116.9	10076.3	7745.34	6253.41	5658.37	6014.64	6168.08	6421.19	4499.52	17286.8	14729.9	10418.3	8899.7	6272.76	6444.5	6448.69	5877.98	4621.78	0	0	0	0	0
	sp	Q96MG7	Q96MG7	HUMAN	NDNL2	Melanoma-associated antigen G1	8	5	5	0	1	2371.39	1318.71	936.857	854.414	964.834	1169.55	1320.94	1381.71	1340.94	1337	1885.14	803.877	644.185	838.816	1108.46	1059.27	1037.75	1079.32	1021.47	1129.17	1436.37	607.011	529.752	605.608	720.314	812.872	814.462	766.345	832.328	770.989	0	0	0	0	0
	sp	Q9BYG3	Q9BYG3	HUMAN	NIFK	MKI67 FHA domain-interacting nucleolar phosphoprotein	12	14	11	0	1	1442.9	1948.32	3176.36	2723.33	2436.69	2326.65	2552.95	1844.58	2187.19	2070.96	1408.65	3530.48	2820.68	2623.06	2107.43	1996.26	1622.28	1882.26	1791.5	2011.85	1171.56	2494.64	2360.75	2117.95	1832.5	1791.79	1573.53	1648.8	1596.23	1532.42	0	0	0	0	0
	sp	P55212	P55212	HUMAN	CASP6	Caspase-6	2	1	4	0	1	100.32	98.014	277.535	373.523	485.432	560.224	565.909	698.515	673.166	514.38	74.9191	196.866	308.108	418.517	449.056	425.356	500.505	444.709	466.935	384.74	273.71	526.845	794.272	908.543	1037.02	1075.12	1056.51	997.476	1135.9	909.386	0	0	0	0	0
	sp	Q9H999	Q9H999	HUMAN	PANK3	Pantothenate kinase 3	2	3	2	0	1	97.2638	399.399	476.142	232.105	265.969	135.134	284.628	117.269	263.503	211.237	97.3	497.655	215.038	188.798	191.736	180.262	165.657	184.871	175.657	208.23	89.6497	435.404	255.949	216.763	213.086	236.266	214.211	216.183	211.984	231.6	0	0	0	0	0
	sp	Q13685	Q13685	HUMAN	AAMP	Angio-associated migratory cell protein	4	3	6	0	1	277.097	322.117	652.845	562.448	495.096	324	509.179	307.573	417.178	404.169	380.862	833.262	749.773	482.786	454.966	415.739	446.856	464.824	404.362	416.273	1026.83	1920.6	1830.32	1301.88	1222.33	1264.97	1280.51	1296.84	1187.91	1187.35	0	0	0	0	0
	sp	P16989	P16989	HUMAN	YBX3	Y-box-binding protein 3	15	9	14	0	1	644.476	1685.31	3036.6	2504.21	2755.9	2062.06	2913.84	1608.31	2473.51	1909.9	473.245	1877.15	1513.32	1112.07	969.206	895.159	832.383	1063.87	863.617	941.426	642.718	2519.96	2471.74	1796.61	1780.33	1675.31	1566.54	1700.52	1458.95	1356.74	0	0	0	0	0
	sp	P20292	P20292	HUMAN	ALOX5AP	Arachidonate 5-lipoxygenase-activating protein	3	1	1	0	1	945.138	701.34	476.581	203.216	124.366	128.958	118.763	132.634	160.382	126.339	758.396	249.637	84.7711	55.693	54.0094	34.4002	39.378	39.6971	73.9232	54.0834	288.356	127.924	48.1729	39.3981	29.2573	28.1796	16.5876	15.4812	11.9931	18.8317	0	0	0	0	0
	sp	Q9Y6E2	Q9Y6E2	HUMAN	BZW2	Basic leucine zipper and W2 domain-containing protein 2	9	7	5	0	1	1086.48	1391.22	2462.65	2181.54	1383.99	1058.32	679.626	615.728	594.621	528.883	986.678	2535.44	2489.89	1481.63	990.174	683.026	515.429	451.287	345.725	304.33	612.005	1257.13	1434	878.494	613.591	498.353	404.368	368.85	324.759	382.53	0	0	0	0	0
	sp	Q6GQQ9	Q6GQQ9	HUMAN	OTUD7B	OTU domain-containing protein 7B	2	3	3	0	1	59.9534	43.5678	127.462	302.547	341.839	405.055	465.114	549.938	490.776	677.5	29.4749	50.4381	99.812	125.222	157.23	165.664	176.984	208.25	201.755	204.744	60.5466	144.965	269.03	391.657	428.21	460.504	530.127	582.333	455.632	387.99	0	0	0	0	0
	sp	O75582	O75582	HUMAN	RPS6KA5	Ribosomal protein S6 kinase alpha-5	6	7	5	0	1	4516.95	3380.88	1866.94	962.637	597.591	567.426	424.625	446.636	381.699	355.637	2933.99	1258	658.668	613.713	547.407	531.254	492.236	441.531	351.322	394.912	2712.27	1501.77	681.246	577.674	542.763	484.082	478.122	495.414	489.467	563.09	0	0	0	0	0
	sp	Q15061	Q15061	HUMAN	WDR43	WD repeat-containing protein 43	13	13	17	0	1	1242.5	1381.24	2433.83	2445.5	2354.46	2067.66	2389.83	1744.34	2104.41	1911.35	1126.2	2983.17	2752.05	2336.62	2180.05	2024.18	1864.48	1875.92	2009.57	2134.28	2207.9	4077.14	4467.94	3754.24	3862.22	3383.01	3320.63	3454.21	3304.66	2722.54	0	0	0	0	0
	sp	Q9BRQ8	Q9BRQ8	HUMAN	AIFM2	Apoptosis-inducing factor 2	3	1	1	0	1	63.6405	70.7738	229.695	310.935	288.577	307.059	314.239	292.908	337.064	359.031	17.1981	90.1591	148.797	139.935	150.371	186.357	182.383	200.177	196.069	218.005	13.8102	61.6517	96.6707	97.6728	109.816	126.748	134.601	181.396	102.935	121.224	0	0	0	0	0
	sp	O76080	O76080	HUMAN	ZFAND5	AN1-type zinc finger protein 5	2	3	2	0	1	180.935	401.841	837.235	305.515	513.152	166.204	543.058	179.949	440.808	360.569	296.206	1892.88	693.183	577.62	468.847	420.355	438.298	501.75	472.482	467.996	151.654	570.643	306.221	275.195	242.249	218.695	224.979	239.7	215.264	215.489	0	0	0	0	0
	sp	Q9NV06	Q9NV06	HUMAN	DCAF13	DDB1- and CUL4-associated factor 13	17	10	15	0	1	1457.16	2010.79	3416.82	3040.97	2881.59	2451.01	2866.75	1966.71	2623.03	2029.86	886.2	2628.48	2207.03	1765.53	1585.73	1362.05	1275.36	1368.41	1362.9	1494.55	1375.63	2781.24	2825.4	2225.14	2049.11	1834.31	1808.59	2049.11	2174.35	1903.07	0	0	0	0	0
	sp	P56282	P56282	HUMAN	POLE2	DNA polymerase epsilon subunit 2	6	2	3	0	1	155.419	147.373	337.736	1412.04	1464.94	1139.28	1321.5	1049.29	1262.6	1416.92	19.9022	61.279	448.994	325.154	319.306	244.848	273.095	296.44	246.809	331.905	34.4421	96.4579	1043	670.947	498.881	491.489	368.904	322.541	280.012	224.669	0	0	0	0	0
	sp	Q5JTH9	Q5JTH9	HUMAN	RRP12	RRP12-like protein	21	19	26	0	1	2415.01	3660.89	5255.38	4613.4	4109.71	3745.12	4195.62	3351.72	3506.54	3334.55	1471.32	3158.1	2789.17	2323.62	2095.11	1888.61	1753.32	1857.79	1822.13	1907.69	2296.28	4519.21	4557.21	3951.24	3795.94	3591.8	3338.5	3564.44	3489.63	3317.44	0	0	0	0	0
	sp	Q5T3I0-3	Q5T3I0	HUMAN	GPATCH4	Isoform 3 of G patch domain-containing protein 4	18	9	16	0	1	1208.07	2386.61	5268.76	4453.11	4024.5	2954.68	3540.73	2112.11	2982.34	2741.05	815.142	4245.36	2931.36	2157.78	1670.83	1363.34	1136.33	1363.36	1342.04	1543.37	986.326	4115.47	3873.18	2682.61	2387.22	1859.94	1786.67	1904.26	1758.04	1495.61	0	0	0	0	0
	sp	Q9NUQ3	Q9NUQ3	HUMAN	TXLNG	Gamma-taxilin	24	13	17	0	1	1268.06	1882.82	3320.65	2952.97	2993.98	2397.42	2961.5	1920.69	2438.2	2243.01	597.712	1583.85	1418.93	1031.95	887.12	778.48	728.558	824.73	796.526	883.004	989.556	2362.43	2430.93	2096.43	1883.95	1683.98	1530.65	1482.41	1388.67	1342.67	0	0	0	0	0
	sp	Q3B726	Q3B726	HUMAN	TWISTNB	DNA-directed RNA polymerase I subunit RPA43	8	6	5	0	1	597.579	769.964	1227.35	1026.09	1056.66	827.656	1085.45	680.263	923.719	809.99	520.115	1356.44	1019.55	880.333	762.383	684.017	641.802	725.151	661.918	729.705	435.893	914.441	824.322	780.311	621.61	599.797	585.435	649.192	534.739	457.34	0	0	0	0	0
	sp	Q14978-2	Q14978	HUMAN	NOLC1	Isoform Beta of Nucleolar and coiled-body phosphoprotein 1	47	43	45	0	1	4696.56	7640.11	13564.1	13861.8	9972.36	9305.69	10020.6	6878.89	8378.54	7648.1	5222.91	18140.6	14786.4	11775.1	8215.68	7729.51	6556.86	6780.95	6534	6800.92	4769.07	13135.6	15399.9	11331.8	9161.17	7692.14	7345.45	6948.3	6861.39	5600.19	0	0	0	0	0
	sp	Q13823	Q13823	HUMAN	GNL2	Nucleolar GTP-binding protein 2	19	14	13	0	1	2090.46	2330.37	4313.87	3199.84	3795.42	2571.85	4108.17	2125.97	3771.24	2809.73	1208.26	4258.02	2757.32	2392.26	2233.85	2110.94	1857.91	2179.09	2071.98	2287.34	980.977	2614.48	2150.06	1853.67	1773.61	1659.54	1586.65	1597.27	1471.86	1243.48	0	0	0	0	0
	sp	P17812	P17812	HUMAN	CTPS1	CTP synthase 1	17	14	18	0	1	748.779	1056.91	2246.91	3392.05	3372.55	3451.89	3548.89	3159.54	3160.76	3183.4	722.252	1548.84	3237.02	2584.76	2640.63	2387.36	2363.98	2912.41	2523.06	2471.33	719.754	1536.9	3344.43	3109.08	3094.23	2921.32	3021.7	3068.17	2985.32	2827.02	0	0	0	0	0
	sp	O95931	O95931	HUMAN	CBX7	Chromobox protein homolog 7	1	1	1	0	1	1118.65	570.65	217.658	111.786	56.1792	68.3158	32.1963	64.0657	38.2122	45.1949	510.334	90.9136	27.7033	33.8499	30.0615	32.605	35.7011	23.4694	37.1863	36.272	879.457	288.989	62.1161	49.5576	49.5799	54.7056	56.072	61.7025	71.9903	71.5413	0	0	0	0	0
	sp	Q15067	Q15067	HUMAN	ACOX1	Peroxisomal acyl-coenzyme A oxidase 1	6	4	5	0	1	419.632	657.059	1042.38	1076.51	940.531	1144.65	968.092	1281.24	1025.07	1172.53	214.905	610.978	537.293	589.151	609.122	754.097	666.517	623.584	707.229	865.772	482.191	1188	1078.43	1013.65	876.444	1197.21	982.069	1057.31	1064.77	1289.81	0	0	0	0	0
	sp	Q8IYL2	Q8IYL2	HUMAN	TRMT44	Probable tRNA (uracil-O(2)-)-methyltransferase	1	1	1	0	1	23.9176	40.1388	86.0464	59.5315	54.8225	49.0388	58.703	57.3465	55.4523	58.3669	26.0839	78.8177	70.8845	58.6783	59.1162	53.7704	45.2311	52.2007	53.7726	54.603	36.2648	98.4857	82.1586	83.8001	87.152	76.5898	66.3607	76.5897	71.6459	53.4708	0	0	0	0	0
	sp	Q70UQ0	Q70UQ0	HUMAN	IKBIP	Inhibitor of nuclear factor kappa-B kinase-interacting protein	3	1	2	0	1	52.8421	77.6303	218.154	292.589	295.367	193.035	263.13	276.601	297.829	315.45	31.9105	150.349	234.508	204.46	205.247	234.612	218.888	228.472	238.136	251.644	34.5187	133.888	335.952	269.775	298.312	301.553	225.484	219.008	187.253	172.461	0	0	0	0	0
	sp	A2VDJ0-5	A2VDJ0	HUMAN	KIAA0922	Isoform 4 of Transmembrane protein 131-like	23	17	18	0	1	1580.84	2467.84	4948.7	4245.75	4300.71	3795.58	3969.06	3546.52	3961.01	3978.53	824.89	2466.66	2040.38	2071.56	2098.49	2263.11	1964.98	2158.98	2091.62	2133.46	927.188	2798.38	2988.95	2927.44	2941.42	3101.52	2836.81	2992.02	2749.92	2478.9	0	0	0	0	0
	sp	Q6DKI1	Q6DKI1	HUMAN	RPL7L1	60S ribosomal protein L7-like 1	7	4	6	0	1	588.622	660.898	1151.85	949.621	972.149	803.839	1001.35	727.415	1055.16	866.721	311.208	727.045	642.214	540.684	505.039	442.741	416.827	444.445	432.185	483.83	557.474	1009.07	989.378	905.022	815.921	836.814	754.17	853.273	752.145	645.934	0	0	0	0	0
	sp	Q96T21	Q96T21	HUMAN	SECISBP2	Selenocysteine insertion sequence-binding protein 2	2	1	1	0	1	75.3948	128.323	168.904	111.721	115.318	92.6818	109.393	91.58	106.607	105.149	67.8231	135.899	78.9591	63.7715	65.0623	63.7529	62.608	65.9161	65.7008	72.7213	26.4499	53.5281	38.6536	25.585	32.0769	25.0453	30.0224	29.4402	32.6351	22.3246	0	0	0	0	0
	sp	Q9UNX4	Q9UNX4	HUMAN	WDR3	WD repeat-containing protein 3	12	14	9	0	1	1194.37	1416.43	2740.01	2928.33	2655.8	2348.85	2506.61	2050.91	2300.12	2019.94	1256.38	2903.3	2971.17	2460.42	2304.36	2010.62	1908.77	1922.71	1877.52	2106.09	1141.85	2048.18	2564.98	1987.57	1849.01	1697.01	1679.96	1769.99	1698.49	1600.18	0	0	0	0	0
	sp	Q9Y3B9	Q9Y3B9	HUMAN	RRP15	RRP15-like protein	11	6	6	0	1	740.014	988.789	1811.97	1683.88	1553.4	1358.27	1554.39	1144.83	1331.28	1225.66	434.719	1348.75	1087.69	904.586	740.026	661.485	632.75	671.374	650.954	728.588	697.077	1513.9	1342.29	1182.61	1001.62	953.267	956.683	1039.27	940.886	812.601	0	0	0	0	0
	sp	Q9ULX3	Q9ULX3	HUMAN	NOB1	RNA-binding protein NOB1	11	9	10	0	1	905.205	2491.12	2541.16	2138.02	2067.44	1856.83	2200.95	1521.61	2060.84	1893.94	800.916	1778.11	1531.16	1218.83	978.9	867.845	771.83	956.799	1034.1	972.892	790.837	1854.09	2242.71	1989.35	1718.86	1630.3	1590.36	1431.99	1317.58	1135.86	0	0	0	0	0
	sp	Q96SZ6	Q96SZ6	HUMAN	CDK5RAP1	CDK5 regulatory subunit-associated protein 1	6	3	3	0	1	203.09	321.822	614.26	436.566	400.844	389.136	488.351	281.364	394.344	377.862	209.527	909.191	723.273	575.057	454.97	477.23	371.155	479.205	547.762	608.922	242.256	737.412	815.062	467.052	412.553	433.7	337.555	347.345	359.213	330.01	0	0	0	0	0
	sp	Q6NUM9	Q6NUM9	HUMAN	RETSAT	All-trans-retinol 13,14-reductase	3	6	6	0	1	247.38	194.307	578.423	1035.22	1025.48	782.409	891.798	788.217	897.159	1240.24	203.001	352.903	958.756	770.241	798.563	833.422	756.046	794.629	691.021	711.362	239.369	488.589	1282.45	1463.43	1461.45	1363.11	1312.4	1484.98	1469.9	1548.4	0	0	0	0	0
	sp	Q9C0B9	Q9C0B9	HUMAN	ZCCHC2	Zinc finger CCHC domain-containing protein 2	2	1	1	0	1	93.7248	190.61	279.549	170.057	208.789	124.519	223.618	90.9764	158.193	169.514	48.674	172.317	115.97	105.334	88.542	77.4091	63.0883	74.6216	70.558	69.4359	41.5956	99.1982	74.3633	54.4459	61.314	50.3404	45.4529	41.4041	51.1331	40.3696	0	0	0	0	0
	sp	Q13206	Q13206	HUMAN	DDX10	Probable ATP-dependent RNA helicase DDX10	9	11	6	0	1	764.382	1040.68	2025.48	1518.84	1484.19	1315.05	1492.44	1031.97	1304.82	1093.18	1038.69	3231.18	2477.23	2047.77	1903.26	1595.81	1586.52	1676.07	1711.65	1812.12	606.52	1546.69	1324.41	1137	1103.38	998.454	933.729	1030.37	1049.41	1091.19	0	0	0	0	0
	sp	Q9UHI6	Q9UHI6	HUMAN	DDX20	Probable ATP-dependent RNA helicase DDX20	13	11	7	0	1	1334.51	1795.56	2766.97	2701.95	2698.12	2028.23	2736.33	1716.94	2373.33	2105.36	680.967	2027.37	1959.99	1553.33	1307.34	1237.49	1164.91	1392.51	1198.73	1425.48	593.745	1344.92	1576.32	1242.84	1133.7	1018.8	997.954	1009.43	918.704	839.457	0	0	0	0	0
	sp	P20592	P20592	HUMAN	MX2	Interferon-induced GTP-binding protein Mx2	36	25	22	0	1	2640.87	4169.15	7834.38	6759.58	5041.97	4536.45	3847.23	3523.22	4075.05	3466.61	1688.57	4086.75	5028.93	4322.96	3552.11	3230.54	2806.72	2759.54	2557.6	2138.13	2119.41	4729.66	5800.89	5954.11	5098.57	4727.86	4271.7	4159.04	3097.53	2827.29	0	0	0	0	0
	sp	I3L1I5	I3L1I5	HUMAN	YS060	Putative uncharacterized protein LOC100996504	1	3	3	0	1	623.601	469.421	248.248	160.26	81.8836	100.847	60.3189	69.8322	52.5775	44.1064	1081.52	525.092	311.475	353.069	325.115	310.06	295.504	246.93	204.948	153.487	969.678	442.475	222.499	228.481	205.463	172.088	134.167	92.9632	99.1454	80.3335	0	0	0	0	0
	sp	Q9UG63	Q9UG63	HUMAN	ABCF2	ATP-binding cassette sub-family F member 2	24	15	23	0	1	1337.14	2423.08	4307.88	3432.15	3544.7	2817.51	3735.34	2255.4	3308.68	3067.35	1153.13	3344.23	3008.77	2397.8	2173.53	1889.95	1788.25	2167.83	1841.35	2015.82	1646.01	4791.47	5647.23	4487.23	4399.3	3523.8	3828.7	4092.99	3572	3270.15	0	0	0	0	0
	sp	O75607	O75607	HUMAN	NPM3	Nucleoplasmin-3	3	4	2	0	1	39.354	71.9575	366.861	524.348	428.326	376.671	318.643	260.21	268.184	296.951	65.8221	343.435	532.545	386.68	326.189	271.54	219.628	253.076	236.623	239.014	37.7344	263.373	605.584	433.817	366.673	321.014	290.436	237.809	258.554	207.593	0	0	0	0	0
	sp	Q01664	Q01664	HUMAN	TFAP4	Transcription factor AP-4	5	5	3	0	1	349.742	480.023	902.298	600.99	745.334	511.244	713.268	379.343	687.543	479.828	332.371	819.065	495.995	413.676	355.841	296.754	241.166	284.244	290.593	237.106	253.552	585.552	441.92	362.743	297.356	235.149	247.504	245.944	213.393	174.246	0	0	0	0	0
	sp	Q99538	Q99538	HUMAN	LGMN	Legumain	8	3	4	0	1	105.128	142.621	255.824	404.872	577.031	733.806	990.553	1131.79	1103.97	1184.68	35.2457	70.7736	232.39	262.945	365.02	384.034	507.353	474.607	604.735	682.059	74.1175	134.073	426.51	524.445	581.837	660.587	586.713	556.366	462.948	418.597	0	0	0	0	0
	sp	P55209	P55209	HUMAN	NAP1L1	Nucleosome assembly protein 1-like 1	8	6	8	0	1	708.721	1029.57	1768.78	1166.94	1037.31	1232.9	1488.75	985.341	1322.63	1202.2	587.169	1716.25	1068.65	1200.12	804.36	965.684	767.113	854.829	834.386	840.517	809.907	2572.35	1700.62	1503.01	1245.12	1381.18	1377.99	1107.11	1271.76	1294.66	0	0	0	0	0
	sp	Q9NX02	Q9NX02	HUMAN	NLRP2	NACHT, LRR and PYD domains-containing protein 2	15	8	10	0	1	607.624	799.122	1495.09	2118.75	2807.43	2392.84	3014.81	2450.54	2905.73	2940.57	272.458	472.438	815.191	811.354	914.921	808.616	812.483	842.606	703.665	863.067	504.115	935.523	1482.89	1389.24	1514.72	1539.76	1377.82	1493.49	1332.67	1419.21	0	0	0	0	0
	sp	Q70UQ0-4	Q70UQ0	HUMAN	IKBIP	Isoform 4 of Inhibitor of nuclear factor kappa-B kinase-interacting protein	11	2	3	0	1	661.792	992.432	2518.83	2108.42	1922.04	1488.07	2129.71	1914.16	2221.45	2103.06	110.686	396.829	418.621	303.076	312.45	321.164	310.503	310.886	338.711	329.276	116.614	303.4	393.507	321.608	315.716	297.786	280.827	280.749	269.758	276.423	0	0	0	0	0
	sp	Q07617	Q07617	HUMAN	SPAG1	Sperm-associated antigen 1	8	4	4	0	1	570.041	805.55	1439.6	1600.3	1678.39	1730.02	1958.1	1527.74	1885.76	1932.06	96.4442	198.395	271.973	247.231	264.774	294.068	275.886	301.708	352.271	350.234	296.014	644.069	894.868	762.456	751.139	817.453	887.705	926.553	979.193	1008.9	0	0	0	0	0
	sp	Q13761-2	Q13761	HUMAN	RUNX3	Isoform 2 of Runt-related transcription factor 3	5	4	4	0	1	211.389	375.982	408.951	348.134	369.985	315.895	330.174	268.386	308.38	278.491	179.843	414.082	395.177	375.009	397.591	322.048	323.436	334.292	308.954	291.976	151.099	304.734	301.067	263.879	273.827	242.473	227.375	195.194	197.908	175.589	0	0	0	0	0
	tr	E7ETE0	E7ETE0	HUMAN	METTL8	Methyltransferase-like protein 8	3	3	3	0	1	128.012	136.997	333.482	637.724	648.923	622.847	625.068	674.26	631.723	675.987	74.8977	132.924	321.185	262.987	280.197	280.075	261.506	278.048	267.121	329.612	62.9429	126.265	353.375	329.579	337.278	364.429	374.877	423.052	440.822	413.738	0	0	0	0	0
	sp	P19525	P19525	HUMAN	EIF2AK2	Interferon-induced, double-stranded RNA-activated protein kinase	12	8	9	0	1	436.437	747.972	1510.79	1804.37	1927.19	1974.48	1991.91	1942.12	2050.64	2047.88	273.773	625.482	1192.01	1035.25	1054.13	876.123	969.873	951.867	1131.51	980.608	276.633	681.194	1293.48	1369.31	1412.85	1281	1355.46	1341.14	1184.78	1060.76	0	0	0	0	0
	sp	Q6PI26	Q6PI26	HUMAN	SHQ1	Protein SHQ1 homolog	1	1	2	0	1	88.0165	220.196	385.081	210.799	348.939	111.65	413.463	94.5246	354.165	220.725	17.1359	77.9631	49.3601	38.4143	31.0565	28.032	29.5191	31.6593	25.8203	14.7774	62.4144	214.892	175.69	136.181	132.019	138.337	109.747	117.181	89.0124	83.7223	0	0	0	0	0
	sp	Q06609	Q06609	HUMAN	RAD51	DNA repair protein RAD51 homolog 1	4	1	1	0	1	84.3663	84.7265	226.096	859.76	924.133	589.299	829.08	407.026	666.07	707.438	58.868	118.195	511.149	314.172	285.636	239.54	215.216	298.222	212.801	267.937	25.8615	58.1649	660.166	448.82	322.394	295.825	258.87	276.469	228.589	174.797	0	0	0	0	0
	sp	Q96D46	Q96D46	HUMAN	NMD3	60S ribosomal export protein NMD3	10	3	6	0	1	784.546	1215.17	2036.89	1967.14	2038.62	1761.03	2170.07	1486.75	1803.06	1509.86	244.054	525.773	472.923	397.928	374.661	340.97	305.242	345.362	315.217	349.133	717.962	1291.56	1264.67	1022.7	915.629	1036.96	871.879	897.793	886.846	957.34	0	0	0	0	0
	sp	Q8N5P1	Q8N5P1	HUMAN	ZC3H8	Zinc finger CCCH domain-containing protein 8	8	4	6	0	1	959.124	1179.24	2179.82	2354.9	2093.84	1534.47	1748.06	1198.32	1370.38	1276.74	205.43	518.829	482.474	336.699	253.576	197.998	178.994	230.287	175.932	192.507	565.192	1151.44	1067.18	769.468	638.081	557.866	431.114	418.536	455.274	418.176	0	0	0	0	0
	sp	Q9UJT0	Q9UJT0	HUMAN	TUBE1	Tubulin epsilon chain	1	1	3	0	1	115.797	215.156	297.469	190.998	155.281	158.398	170.047	132.504	136.559	135.844	31.7911	64.8713	44.2578	42.6022	38.45	33.5942	28.2691	30.887	41.7152	46.4323	271.427	489.09	296.097	231.991	250.999	220.276	221.117	195.416	208.121	195.147	0	0	0	0	0
	sp	Q9Y3C1	Q9Y3C1	HUMAN	NOP16	Nucleolar protein 16	12	15	12	0	1	1468.1	1771.75	3316.19	3061.05	3148.63	2703.86	2988.23	2287.38	2756.88	2432.96	1407.68	3988.63	2699.7	2692.29	2175.49	2234.36	1782.39	2249.19	2087.35	2427.02	1021.54	2335.87	2304.93	2154.43	1929.46	1778.64	1534.9	1671.24	1546.8	1376.88	0	0	0	0	0
	sp	P17844	P17844	HUMAN	DDX5	Probable ATP-dependent RNA helicase DDX5	32	20	22	0	1	3030.85	4787.55	6154.66	4712.12	4830.65	3289.13	5100.07	2882.87	4593.58	4205.7	1809.74	4770.32	3394.63	2653.16	2434.53	2205.46	2153.17	2633.08	2172.17	2319.22	2202.85	4649.2	4280.96	3236.47	3090.62	2759.17	3013.35	2949.4	2829.26	2269.42	0	0	0	0	0
	sp	Q6NSJ2	Q6NSJ2	HUMAN	PHLDB3	Pleckstrin homology-like domain family B member 3	3	1	2	0	1	143.008	176.312	363.931	301.253	329.343	352.494	278.655	318.542	280.159	197.011	32.7796	109.685	123.003	110.497	96.7339	86.4748	77.0163	64.0894	79.7761	91.2358	53.7201	138.429	149.636	142.396	147.453	110.063	84.0471	85.9451	81.9781	71.4661	0	0	0	0	0
	sp	P05186	P05186	HUMAN	ALPL	Alkaline phosphatase, tissue-nonspecific isozyme	3	1	2	0	1	514.872	529.047	1361.73	509.738	193.447	159.092	82.6187	101.875	98.1436	102.186	41.5712	117.228	71.878	25.4222	9.51499	1.62326	0	0	0	0	145.836	491.46	278.585	85.1348	51.1238	37.2044	29.1182	39.3692	35.9759	49.6841	0	0	0	0	0
	sp	Q9BUT9	Q9BUT9	HUMAN	FAM195A	Protein FAM195A	1	1	1	0	1	6.99126	10.7696	50.2204	79.7042	102.916	69.5094	103.694	63.7528	92.0378	77.3358	10.002	66.051	118.497	92.3917	84.8189	77.4745	82.3742	89.1724	89.0945	105.161	7.37941	58.1064	133.214	114.809	106.27	102.114	114.436	92.6748	79.8669	71.8313	0	0	0	0	0
	sp	Q9NXX6	Q9NXX6	HUMAN	NSMCE4A	Non-structural maintenance of chromosomes element 4 homolog A	4	6	4	0	1	1520.39	563.829	413.376	361.236	454.197	504.437	624.659	659.35	659.71	647.275	2330.1	614.313	398.601	616.444	866.811	792.47	759.695	831.683	810.335	863.413	1100.19	306.344	249.367	312.51	412.577	521.045	466.885	447.264	562.79	552.608	0	0	0	0	0
	sp	Q71RC2-4	Q71RC2	HUMAN	LARP4	Isoform 4 of La-related protein 4	13	10	6	0	1	264.047	1297.63	3090.27	1588.94	2070.16	991.036	2363.17	782.901	1940.88	1530.06	236.313	2180.46	1229.95	821.78	810.953	629.19	716.154	762.846	726.05	735.111	273.048	1186.13	1046.28	760.203	769.549	782.784	802.232	784.913	774.75	678.438	0	0	0	0	0
	sp	P61289-2	P61289	HUMAN	PSME3	Isoform 2 of Proteasome activator complex subunit 3	8	6	8	0	1	488.71	860.373	1662.69	1860.32	1566.52	1278.16	1418.58	1184.24	1343.49	1479.09	337.194	856.342	861.712	830.105	733.663	734.271	689.606	823.271	671.861	784.175	391.715	1338.75	1785.17	1407.7	1278	1241.25	1183.42	1326.01	1202.51	1053.05	0	0	0	0	0
	sp	Q96A00	Q96A00	HUMAN	PPP1R14A	Protein phosphatase 1 regulatory subunit 14A	2	1	2	0	1	1446.72	967.082	554.893	199.494	89.4037	64.0017	49.8163	39.759	29.5703	24.9708	264.884	86.1301	16.1311	16.0766	13.6336	16.7854	14.2527	10.7856	18.774	18.8107	543.011	216.74	40.0905	15.8563	7.52375	9.15506	3.81268	4.90272	10.1307	9.07685	0	0	0	0	0
	sp	Q9BQC3	Q9BQC3	HUMAN	DPH2	Diphthamide biosynthesis protein 2	6	5	5	0	1	439.868	603.675	1010.19	801.205	742.664	708.709	728.572	643.714	715.47	636.223	248.887	473.665	365.481	316.134	287.712	270.671	262.368	285.145	262.658	253.403	509.257	955.677	622.661	557.683	544.165	580.182	530.748	500.044	507.62	377.503	0	0	0	0	0
	sp	Q9GZL7	Q9GZL7	HUMAN	WDR12	Ribosome biogenesis protein WDR12	9	10	6	0	1	572.538	785.243	1359.34	1178.21	940.469	851.689	945.121	763.598	902.717	776.332	1291.43	3161.24	2337.48	2053.07	1688.72	1749.57	1449.02	1557.96	1512.93	1754.56	798.738	1645.79	1392.83	1131.93	944.755	1020.57	969.678	1091.16	1123.15	1173.98	0	0	0	0	0
	sp	O95857	O95857	HUMAN	TSPAN13	Tetraspanin-13	1	1	1	0	1	201.863	162.098	64.451	57.1137	47.8005	21.8031	17.2092	7.44751	4.28348	3.28839	282.685	64.7971	73.5407	45.8913	21.3726	10.7372	7.4242	2.54862	3.31461	3.94565	188.185	62.5651	68.3346	41.5413	25.5944	20.9635	13.985	17.962	15.0636	15.2792	0	0	0	0	0
	sp	Q9BSQ5-2	Q9BSQ5	HUMAN	CCM2	Isoform 2 of Malcavernin	1	3	4	0	1	221.385	176.376	117.982	125.876	169.234	209.007	194.009	277.673	197.721	224.818	294.522	123.408	181.33	228.346	307.592	293.803	305.968	308.81	313.515	307.957	456.314	248.512	296.814	371.981	457.581	527.648	478.521	450.06	445.284	385.704	0	0	0	0	0
	sp	Q16637	Q16637	HUMAN	SMN1	Survival motor neuron protein	7	2	2	0	1	581.984	871.782	1734.54	1618.97	1632.24	1225.3	1543.64	1052.12	1446.27	1265.85	167.291	618.733	502.737	459.816	375.095	385.146	337.641	377.179	314.18	440.73	290.415	682.576	715.949	632.099	581.409	468.209	525.618	495.843	408.918	421.848	0	0	0	0	0
	sp	O14879	O14879	HUMAN	IFIT3	Interferon-induced protein with tetratricopeptide repeats 3	17	17	20	0	1	503.126	1135.19	4939.71	4097.49	3292.67	3161.29	2911.33	2621.17	2911.97	2821.9	450.442	3902.86	4903.45	4198.16	3364.98	3020.88	2788.74	2610.89	2889.13	2347.59	261.165	2863.61	4002.11	3968.03	3490.07	3381.93	2837.63	2754.98	2283.72	2084.66	0	0	0	0	0
	sp	Q5T5X7	Q5T5X7	HUMAN	BEND3	BEN domain-containing protein 3	7	2	9	0	1	407.537	759.985	1157.78	1028.16	944.817	757.795	861.326	648.046	810.609	819.253	64.3977	268.838	186.918	147.809	148.624	126.686	104.95	131.935	130.483	143.806	380.701	954.99	898.389	809.345	679.876	581.134	583.645	586.773	525.767	453.809	0	0	0	0	0
	sp	O00541	O00541	HUMAN	PES1	Pescadillo homolog	20	12	17	0	1	1447.99	1896.72	3779.18	3298.98	3429.02	2823.78	3393.33	2232.48	3209.58	2680.29	1177.2	3629.08	3094.38	2587.76	2332.74	2117.13	1950.18	2035.2	1958.95	2201.38	1187.42	2861.11	2998.91	2542.48	2571.44	2079.61	2173.93	2298.21	2280.06	2050.81	0	0	0	0	0
	sp	Q01196-8	Q01196	HUMAN	RUNX1	Isoform AML-1G of Runt-related transcription factor 1	3	2	1	0	1	475.024	359.427	166.736	145.513	150.385	148.958	139.244	137.921	117.411	107.161	188.61	79.0903	66.7224	86.5876	102.568	74.5725	68.1652	61.1781	59.2635	50.4778	274.077	119.11	112.487	169.386	165.333	144.447	118.873	107.209	102.13	63.4494	0	0	0	0	0
	sp	Q14181	Q14181	HUMAN	POLA2	DNA polymerase alpha subunit B	2	1	1	0	1	55.6288	145.385	137.933	330.175	403.824	274.211	370.607	257.13	312.421	334.192	29.5621	66.3207	193.349	145.332	144.523	112.454	122.261	143.407	116.334	136.648	13.7072	38.152	175.436	126.758	133.39	115.119	85.8527	94.6661	68.4347	58.2519	0	0	0	0	0
	sp	Q9ULH0	Q9ULH0	HUMAN	KIDINS220	Kinase D-interacting substrate of 220 kDa	8	6	4	0	1	448.221	630.25	1018.53	1288.65	1405.16	1201.44	1352.98	1165.05	1395.43	1450.46	290.828	806.469	937.057	879.169	874.289	935.916	870.626	944.462	960.529	1075.63	207.503	398.922	569.384	541.037	579.003	538.057	533.125	629.211	631.953	593.437	0	0	0	0	0
	sp	P78316	P78316	HUMAN	NOP14	Nucleolar protein 14	26	16	26	0	1	2862.99	3675.07	5836.98	6133.46	5620.18	5227.65	5884.99	4297.04	4986.41	4599.46	1413.38	3160.61	3173.03	2764.88	2316.92	2121.16	1888.73	2034.16	2083.69	2249.75	2045.01	3919.03	5092.13	4371.29	4024.44	3506.18	3405.77	3449.31	3310.79	3164.77	0	0	0	0	0
	sp	O43298	O43298	HUMAN	ZBTB43	Zinc finger and BTB domain-containing protein 43	1	1	1	0	1	84.6474	140.626	213.058	170.232	170.434	146.881	183.743	135.322	176.21	161.248	18.3532	52.2365	35.2851	27.2012	26.5337	32.2064	25.6099	32.1649	29.188	41.0831	28.6551	61.5192	52.3071	46.395	37.3253	44.5868	39.215	39.675	42.3793	32.5114	0	0	0	0	0
	sp	Q8N0T1	Q8N0T1	HUMAN	C8orf59	Uncharacterized protein C8orf59	7	4	5	0	1	1227.96	2389.07	2856.65	1362.85	2260.48	964.927	2418.84	1091.8	2276.62	1635.84	540.918	1970.98	980.391	847.165	683.04	639.178	654.975	695.624	543.833	615.649	839.128	2404.4	1511.32	1231.39	1157.39	1105.05	1007.17	1072.01	879.435	749.479	0	0	0	0	0
	sp	Q8IY18	Q8IY18	HUMAN	SMC5	Structural maintenance of chromosomes protein 5	14	7	9	0	1	4160.48	1578.63	1134.81	1088.8	1556.04	1909.69	2249.52	2345.85	2412.46	2406.56	2325.45	718.878	617.971	987.872	1042.94	1207.07	1105.62	1112.1	1121.9	1082.43	2653.99	1034.44	846.666	1035.44	1421.17	1419.99	1462.65	1578.28	1538.76	1493.29	0	0	0	0	0
	sp	O95801	O95801	HUMAN	TTC4	Tetratricopeptide repeat protein 4	10	5	5	0	1	733.422	1040.44	1878.95	1878.82	1720.12	1565.53	1564.13	1308.91	1423.33	1491.8	385.064	874.86	820.957	655.899	523.903	485.861	422.195	534.003	512.749	568.29	472.524	1027.24	1295.73	1086.91	905.163	799.59	831.983	844.008	688.737	627.317	0	0	0	0	0
	sp	Q9NRX1	Q9NRX1	HUMAN	PNO1	RNA-binding protein PNO1	8	7	6	0	1	575.29	907.136	1395.99	1252.77	1277.85	1107.43	1256.58	892.008	1051.85	1072.33	454.733	1186.41	1005.19	795.071	786.301	628.55	641.438	735.458	646.356	719.598	343.425	759.623	697.512	641.355	660.924	612.426	620.223	599.351	553.567	495.161	0	0	0	0	0
	sp	Q96C36	Q96C36	HUMAN	PYCR2	Pyrroline-5-carboxylate reductase 2	13	13	9	0	1	482.423	816.753	1924.12	2806.12	2591.18	2499.01	2679.74	2530.92	2725.71	2586.53	367.542	1573.83	2101.76	1671.3	1688.41	1897.28	1952.11	1873.99	2010.83	2340.59	420.823	1165.36	1726.37	1565.98	1695.67	1691.56	1941.82	2187.04	1982.12	1933.85	0	0	0	0	0
	sp	Q96PZ0	Q96PZ0	HUMAN	PUS7	Pseudouridylate synthase 7 homolog	18	6	13	0	1	1264.55	1904.62	4421.35	4315.74	4642.18	4606.58	5329.11	3913.57	4531.67	3561.67	388.494	1064.86	964.434	807.573	816.298	727.128	698.824	710.697	668.345	798.346	1276.76	3001.58	3342.13	2724.91	2693.86	2663.1	2211.93	2215.62	2068.66	1800.9	0	0	0	0	0
	sp	Q6P1Q9	Q6P1Q9	HUMAN	METTL2B	Methyltransferase-like protein 2B	2	2	2	0	1	48.92	80.3626	248.67	216.165	243.186	192.988	246.411	168.971	209.102	187.551	33.2422	166.836	150.333	104.317	91.8783	81.3241	80.0681	89.5842	85.3228	101.259	19.1504	115.961	142.975	117.524	107.943	98.3169	92.1268	94.3339	75.2201	69.5547	0	0	0	0	0
	sp	O43847-2	O43847	HUMAN	NRD1	Isoform 2 of Nardilysin	11	5	9	0	1	639.203	889.896	1569.91	1623.72	1646.6	1308.65	1527.71	1491.03	1738.49	1972.01	179.022	306.577	597.187	497.853	562.203	438.98	572.288	530.22	494.429	441.828	518.399	973.742	1469.08	1259.04	1473.66	1359.53	1557.72	1359.58	1461.78	1288.02	0	0	0	0	0
	sp	P49327	P49327	HUMAN	FASN	Fatty acid synthase	60	52	63	0	1	1910.37	4309.05	13138.3	12653.9	13230.6	10837.7	13173.9	9631.64	11048.3	9920.27	1343.16	9601.68	11459.9	9465.83	8818.43	7625.82	6798.58	7275.22	7225.74	7316.17	1455	7925.4	14244.9	12517.2	11471	10771.2	9806.71	8693.96	7895.17	7011.15	0	0	0	0	0
	sp	Q9NU22	Q9NU22	HUMAN	MDN1	Midasin	45	21	24	0	1	3752.59	4334.3	8306.07	9311.68	9029.28	8165.01	8327.66	7161.7	7561.44	7030.57	2284.92	4586.22	4801.62	4149.99	3641.28	3155.12	2796.3	2969.73	3155.51	3257.29	1863.66	3405.46	4467.31	3558.73	3264.35	3092.11	2599.99	2530.83	2593.64	2680.83	0	0	0	0	0
	sp	Q9UL63	Q9UL63	HUMAN	MKLN1	Muskelin	3	3	2	0	1	65.0554	120.483	177.005	158.088	146.36	119.359	162.893	111.535	152.175	147.411	90.9418	253.745	207.723	173.98	175.467	150.993	176.624	177	170.022	188.926	77.653	185.039	191.494	160.648	157.943	165.501	147.709	161.099	151.096	145.19	0	0	0	0	0
	sp	Q9HAV7	Q9HAV7	HUMAN	GRPEL1	GrpE protein homolog 1, mitochondrial	9	9	7	0	1	1019.72	1155.49	2591.25	2573.62	1956.13	2040.55	2059.25	1685.14	1728.33	1575.3	1552.03	3961.98	3571.47	3544.96	2709.39	3063.44	2408.49	2488.02	2607.53	2863.56	849.517	2266.72	2424.71	2333.85	1759.02	1901.92	1692.24	1956.94	1723.41	1853.85	0	0	0	0	0
	sp	Q969X6	Q969X6	HUMAN	CIRH1A	Cirhin	6	6	6	0	1	355.584	418.285	831.922	811.191	774.279	655.077	774.172	567.426	699.56	653.95	305.407	721.542	623.096	493.315	491.521	414.897	400.959	400.126	459.291	479.117	241.903	476.35	494.586	415.428	378.13	388.27	368.796	378.415	418.256	381.601	0	0	0	0	0
	sp	P17707	P17707	HUMAN	AMD1	S-adenosylmethionine decarboxylase proenzyme	4	1	1	0	1	175.893	386.851	1026.14	499.79	700.651	262.915	741.063	227.694	607.445	490.662	15.1945	203.594	81.9548	52.5411	42.7049	26.2794	22.9994	40.1783	38.9662	38.0869	58.4339	315.765	194.871	141.622	125.047	198.921	135.029	158.1	131.338	120.715	0	0	0	0	0
	sp	O15091	O15091	HUMAN	KIAA0391	Mitochondrial ribonuclease P protein 3	12	8	7	0	1	643.254	719.479	1470.7	2400.05	2515.99	2376.97	2396.62	2188.53	2498.37	2407.03	430.341	985.432	1873.52	1615.52	1518.55	1524.11	1396.08	1516.52	1273.02	1577.64	375.118	709.24	1250.89	1033.38	1004	980.676	1036.47	1063.44	1093.41	901.24	0	0	0	0	0
	sp	P37268	P37268	HUMAN	FDFT1	Squalene synthase	12	8	8	0	1	541.334	1221.85	2527.89	2118.72	2068.03	1513.02	1539.45	990.098	1450.65	1617.75	177.496	1592.64	855.242	772.411	636.328	427.903	354.729	436.858	518.453	566.084	203.864	1268.38	1302.14	1206.9	1050.71	770.054	727.123	628.84	509.282	578.916	0	0	0	0	0
	sp	Q15651	Q15651	HUMAN	HMGN3	High mobility group nucleosome-binding domain-containing protein 3	14	9	12	0	1	8836.45	4316.83	2983.11	2240.31	1841.41	1514.38	1670.81	2062.32	2004.12	2249.23	6434	3040.24	1141.68	1487.73	1478.14	1059.89	1419.25	1546.25	1461.72	1845.31	6199.51	2949.99	1774.37	2433.34	2052.15	2089.97	2389.1	2417.33	1785.85	1660.22	0	0	0	0	0
	sp	Q14157-1	Q14157	HUMAN	UBAP2L	Isoform 2 of Ubiquitin-associated protein 2-like	1	1	1	0	1	38.6577	87.3936	167.926	172.083	159.563	134.7	167.827	112.624	144.718	131.528	75.0417	301.257	297.851	207.497	193.088	155.784	153.605	197.604	161.81	174.646	54.3048	213.414	246.53	183.838	181.905	150.087	156.59	142.705	148.703	116.176	0	0	0	0	0
	sp	Q6YHU6	Q6YHU6	HUMAN	THADA	Thyroid adenoma-associated protein	2	3	5	0	1	235.082	247.811	619.899	549.302	546.723	438.933	473.528	392.526	444.394	427.345	298.403	736.473	869.551	662.405	632.646	557.697	550.701	595.72	516.383	517.495	178.956	347.144	378.768	320.988	291.872	311.914	281.909	261.224	264.538	300.306	0	0	0	0	0
	sp	P04181	P04181	HUMAN	OAT	Ornithine aminotransferase, mitochondrial	7	1	8	0	1	610.877	853.533	1844.5	2018.17	1561.45	1446.31	1073.16	805.402	704.373	594.989	119.209	540.213	493.614	267.565	200.202	151.703	115.107	110.785	107.639	125.991	454.481	1190.04	1718.48	1115.47	872.285	924.81	730.344	746.868	656.964	634.487	0	0	0	0	0
	sp	O75794	O75794	HUMAN	CDC123	Cell division cycle protein 123 homolog	4	1	3	0	1	164.277	323.617	510.441	340.7	408.403	244.862	483.184	223.576	414.685	324.332	79.3262	347.274	260.222	177.415	156.854	117.61	134.495	163.703	117.026	137.921	141.673	724.239	676.905	491.914	492.181	421.582	402.603	445.803	399.454	373.476	0	0	0	0	0
	sp	Q9C035	Q9C035	HUMAN	TRIM5	Tripartite motif-containing protein 5	11	6	9	0	1	935.56	1079.33	1958.92	1985.73	1919.9	2036.51	2019.9	2226.28	2000.78	2039.19	432.648	1035.04	1167.65	1158.1	1128.27	1169.73	1162.73	1079.32	1131.19	1078.82	639.456	1252.37	1599.51	1585.61	1548.77	1586.61	1563.49	1464.85	1551.05	1397.43	0	0	0	0	0
	sp	P13674	P13674	HUMAN	P4HA1	Prolyl 4-hydroxylase subunit alpha-1	18	12	16	0	1	516.491	848.695	1245.31	2434.73	3036.6	5583.25	4686.39	7634.08	4902.84	4750.06	201.924	572.002	997.257	1414.96	1804.6	2416.06	2598.16	1919.34	3358.09	3571.75	551.27	1241.36	2419.44	3378.62	3585.32	5039.17	3465.52	3009.34	2115.34	2383.38	0	0	0	0	0
	sp	Q92598	Q92598	HUMAN	HSPH1	Heat shock protein 105 kDa	63	38	53	0	1	4429.77	6252.54	12915.9	12608.8	12921.6	10215.8	13177.9	8217.84	11737.6	11457.5	2757.05	8430.33	9470.17	7088.36	6580.48	5768.01	5852.21	6647.53	6137.79	6544.52	3909.61	9464.06	12052.3	8761.16	8507.64	7552.47	8029.89	8156.9	7550.43	6931.44	0	0	0	0	0
	sp	Q6NXE6	Q6NXE6	HUMAN	ARMC6	Armadillo repeat-containing protein 6	8	7	7	0	1	551.79	841.527	1452.57	1503.28	1602.77	1347.31	1442.39	1176.04	1314.68	1301.03	890.095	1614.7	1806.57	1525.56	1551.55	1335.14	1341.19	1394.89	1226.82	1234.65	562.161	1256.22	1577.19	1375.92	1278.26	1101.91	1161.98	1121.85	1094.24	1061	0	0	0	0	0
	sp	Q9P2B7	Q9P2B7	HUMAN	KIAA1430	UPF0501 protein KIAA1430	5	2	3	0	1	252.565	499.714	596.621	438.819	558.977	384.91	594.314	349.931	540.896	433.689	144.136	437.42	248.524	263.787	257.557	223.225	212.196	237.456	204.511	215.333	89.9394	184.277	159.473	139.877	138.396	130.063	134.588	129.196	130.143	120.03	0	0	0	0	0
	sp	Q9NQ55-3	Q9NQ55	HUMAN	PPAN	Isoform 3 of Suppressor of SWI4 1 homolog	16	12	12	0	1	1063.26	1308.32	2502.34	2052.42	1948.54	1707.66	1957.36	1391.31	1987.21	1605.24	763.726	2617.02	1757.41	1549.7	1351.91	1198.5	1014.67	1187.89	1141.81	1239.69	835.076	1815.89	1698.39	1335.59	1251.77	1217.19	1209.5	1244.51	1337.55	1263.29	0	0	0	0	0
	sp	Q9BVP2	Q9BVP2	HUMAN	GNL3	Guanine nucleotide-binding protein-like 3	27	17	17	0	1	2195.4	2425.82	4420.67	4489.92	4935.73	4151.98	5030.02	3641.85	4520.82	3827.28	1251.22	2890.69	2640.53	2348.61	2152.16	2099.2	1927.83	1910.18	2077.12	2332.77	1685.18	3018.81	3283.47	2827.86	2790.57	2666.29	2584.95	2518.81	2464.94	2531.2	0	0	0	0	0
	sp	Q8N543	Q8N543	HUMAN	OGFOD1	2-oxoglutarate and iron-dependent oxygenase domain-containing protein 1	8	6	6	0	1	439.197	680.196	1414.89	1499.2	1508.3	1063.01	1488.01	843.73	1279.47	1173.77	367.914	1174	1410.04	960.9	892.302	718.675	768.225	868.164	712.199	836.162	370.791	859.006	1310.83	976.211	859.907	809.227	768.685	806.003	789.387	624.7	0	0	0	0	0
	sp	P31153	P31153	HUMAN	MAT2A	S-adenosylmethionine synthase isoform type-2	9	4	7	0	1	589.837	1228.83	1561.02	1378.62	1522.97	1202.53	1579.52	1052.14	1407.4	1259.08	505.627	1416.17	1265.64	1043.2	873.514	756.928	837.729	932.884	759.386	787.732	713.404	1669.92	1806.06	1566.21	1394.5	1208.04	1294.1	1330.86	1134.61	1002.18	0	0	0	0	0
	sp	Q96GX2	Q96GX2	HUMAN	ATXN7L3B	Putative ataxin-7-like protein 3B	1	1	2	0	1	72.4845	85.4181	276.504	215.334	224.411	123.979	226.379	136.126	226.09	204.013	100.999	279.843	356.06	271.205	284.93	225.692	256.577	305.739	247.687	226.654	143.94	342.322	545.57	400.056	452.303	350.398	416.851	370.428	351.933	240.317	0	0	0	0	0
	sp	Q9NWK9	Q9NWK9	HUMAN	ZNHIT6	Box C/D snoRNA protein 1	15	5	6	0	1	1376.55	2521.25	3837.05	2466.96	3397.34	1862.87	3905.26	1806.98	3456.3	2436.66	375.223	1503.17	944.185	836.179	722.625	605.587	648.038	655.909	564.419	567.973	462.421	1358.46	1173.86	1127.53	980.762	1041.97	929.147	1057.4	850.466	848.227	0	0	0	0	0
	sp	O14646	O14646	HUMAN	CHD1	Chromodomain-helicase-DNA-binding protein 1	21	17	16	0	1	1604.27	2418.56	3446.45	3586.3	3515.92	2952.25	3163.38	2510.13	3052.53	2906.5	1899.17	3895.15	3618.43	3054.78	2616.3	2335.09	2086.35	2245.83	2503.78	2363.59	1472.1	2738.16	3034.35	2514.14	2220.67	1983.07	1814.09	1967.7	1879.24	1674.89	0	0	0	0	0
	sp	Q96BK5	Q96BK5	HUMAN	PINX1	PIN2/TERF1-interacting telomerase inhibitor 1	5	3	6	0	1	292.036	515.383	945.157	914.153	993.013	731.858	941.145	565.02	826.303	705.206	138.846	495.778	410.595	333.109	277.392	212.357	202.906	224.702	215.83	246.556	337.591	916.684	1098.79	852.075	723.533	608.12	550.039	550.895	487.356	411.21	0	0	0	0	0
	sp	Q9BRS2	Q9BRS2	HUMAN	RIOK1	Serine/threonine-protein kinase RIO1	4	5	5	0	1	246.252	472.234	706.352	555.434	576.107	459.385	577.183	343.569	522.081	482.272	301.475	1052.89	799.587	617.873	538.775	460.527	451.248	460.681	386.726	418.757	575.039	1196.4	1077.22	930.25	752.812	747.129	701.587	692.916	660.157	649.807	0	0	0	0	0
	sp	Q9NZM5	Q9NZM5	HUMAN	GLTSCR2	Glioma tumor suppressor candidate region gene 2 protein	6	7	7	0	1	552.784	857.471	1444.79	1167.95	1471.84	880.687	1618.08	764.844	1547.05	1125.61	877.69	2349.05	1633.91	1392.2	1375.53	1139.06	1117.15	1224.46	1125.24	1100.74	900.23	2056.18	1829.12	1527.34	1428.34	1379	1360.32	1350.69	1230.8	1042.45	0	0	0	0	0
	sp	Q8NBI6	Q8NBI6	HUMAN	XXYLT1	Xyloside xylosyltransferase 1	1	1	1	0	1	64.3263	64.0665	168.368	286.41	381.092	238.648	428.358	257.091	350.471	405.755	28.8622	65.6919	106.442	104.063	113.291	85.6736	86.5383	116.156	89.7002	107.534	87.6959	179.965	332.317	315.471	335.215	299.584	308.875	349.357	351.367	321.849	0	0	0	0	0
	sp	Q9BZX2	Q9BZX2	HUMAN	UCK2	Uridine-cytidine kinase 2	4	4	5	0	1	107.432	202.402	679.379	447.864	474.288	320.875	527.666	297.322	458.557	448.088	153.928	1423.47	933.037	621.591	532.82	403.083	370.436	491.025	456.721	525.632	208.214	1062.74	1013.71	713.428	613.501	643.38	564.402	548.525	538.417	527.069	0	0	0	0	0
	sp	Q9H2D1	Q9H2D1	HUMAN	SLC25A32	Mitochondrial folate transporter/carrier	1	2	2	0	1	106.326	195.611	446.63	333.204	376.601	240.114	341.637	190.784	260.333	223.973	141.307	551.055	424.709	305.779	271.057	249.314	233.052	227.721	224.549	248.512	146.332	425.149	410.582	288.204	292.657	308.827	269.429	285.962	290.944	317.179	0	0	0	0	0
	sp	Q13895	Q13895	HUMAN	BYSL	Bystin	14	9	20	0	1	1193.22	1565.01	2449.09	2613.34	2413.5	2083.17	2226.84	1735.61	1971.39	2044.33	695.716	1803.2	1647.26	1354.64	1120.91	1065.32	900.629	1032.27	1061.01	1130.52	1684.38	3382.86	3635.86	3151.36	2816.74	2899.79	2667.24	2637.18	2653.01	2377.85	0	0	0	0	0
	sp	Q9Y4R8	Q9Y4R8	HUMAN	TELO2	Telomere length regulation protein TEL2 homolog	5	2	5	0	1	294.496	415.763	800.721	721.514	646.245	508.604	622.885	520.022	588.088	610.621	50.3611	124.059	143.508	114.234	104.527	97.8763	89.8428	106.539	86.7996	95.9931	285.065	574.611	682.008	573.778	476.799	563.975	424.661	435.817	468.829	511.87	0	0	0	0	0
	sp	Q9NQC1	Q9NQC1	HUMAN	JADE2	Protein Jade-2	4	2	1	0	1	885.272	626.049	416.098	381.411	329.723	292.594	345.59	254.398	331.642	338.191	810.296	430.019	361.378	322.898	304.655	265.478	242.46	249.573	258.665	267.374	351.51	166.208	149.752	137.482	130.048	107.376	109.655	103.025	110.13	87.027	0	0	0	0	0
	sp	Q00987-11	Q00987	HUMAN	MDM2	Isoform 11 of E3 ubiquitin-protein ligase Mdm2	2	1	1	0	1	78.5652	251.557	313.997	196.953	222.551	127.593	266.169	123.483	249.483	170.345	13.1064	69.3167	48.5979	37.1344	32.1774	31.8856	33.9439	40.6242	41.5922	46.61	23.3096	94.486	77.4143	64.6193	80.3397	81.4348	59.3704	78.6755	95.2223	77.8587	0	0	0	0	0
	sp	Q9NXH9	Q9NXH9	HUMAN	TRMT1	tRNA (guanine(26)-N(2))-dimethyltransferase	13	10	3	0	1	825.46	1203.35	2165.34	1633.1	1442.24	1164.1	1197.23	925.707	1078.5	960.819	923.146	2422.09	1754.36	1271.97	1155.71	929.56	853.634	920.546	825.895	889.016	286.303	677.283	661.033	551.851	485.484	498.987	446.051	448.761	447.238	480.694	0	0	0	0	0
	sp	P09913	P09913	HUMAN	IFIT2	Interferon-induced protein with tetratricopeptide repeats 2	11	8	8	0	1	595.174	1150.06	3208.82	2282.41	1572.55	1937.57	1521.97	1778.75	1666.75	1713.88	334.487	1450.41	1721.05	1275.35	1092.21	1081.59	974.79	951.715	1107.37	970.551	187.624	1041.72	1382.06	1387.85	1121.18	1205.66	1047.02	1052.42	880.888	776.216	0	0	0	0	0
	sp	Q9NRL2	Q9NRL2	HUMAN	BAZ1A	Bromodomain adjacent to zinc finger domain protein 1A	33	17	24	0	1	2422.5	3412.09	5854.14	5758.16	5166.85	3796.35	4976.61	3458.75	4509.76	4655.67	1286.45	3816.91	3470.63	2558.76	2203.07	1921.73	1818.33	2193.98	1962.6	2118.99	2009.75	4433.98	5690.8	4053.15	3505	3040.32	2915.88	3010.72	2601.31	2080.47	0	0	0	0	0
	sp	Q9BRP1	Q9BRP1	HUMAN	PDCD2L	Programmed cell death protein 2-like	3	1	4	0	1	291.803	351.319	1033.35	864.74	884.17	711.687	862.899	547.105	717.541	730.953	61.8842	252.279	214.718	156.256	138.651	134.295	127.402	148.964	143.699	161.911	164.157	492.886	593.415	430.772	387.397	374.628	392.669	420.631	419.099	408.198	0	0	0	0	0
	sp	O60294	O60294	HUMAN	LCMT2	Leucine carboxyl methyltransferase 2	3	3	2	0	1	113.815	279.524	601.685	639.438	681.098	485.391	533.577	393.443	504.194	510.401	97.3823	368.677	491.01	377.612	353.742	291.499	302.872	351.928	300.609	293.212	53.4387	194.967	334.089	263.622	249.123	246.5	224.858	209.719	201.33	183.626	0	0	0	0	0
	sp	O75362	O75362	HUMAN	ZNF217	Zinc finger protein 217	13	8	7	0	1	1143.62	1389.16	2156.09	2120.02	1937.72	1652.26	1809.83	1350.56	1582.41	1773.44	526.295	1134.17	1003.62	992.853	905.791	894.923	839.965	919.388	747.088	854.379	555.671	1229.4	1096.43	893.342	797.095	739.776	720.341	663.869	699.277	652.163	0	0	0	0	0
	sp	O60232	O60232	HUMAN	SSSCA1	Sjoegren syndrome/scleroderma autoantigen 1	3	3	2	0	1	102.35	159.142	366.566	349.201	286.245	239.907	276.622	282.459	271.486	281.536	154.097	485.351	585.45	399.954	391.078	340.063	379.627	428.077	427.266	405.609	113.769	372.265	502.572	354.5	430.186	364.493	448.191	413.25	380.152	336.289	0	0	0	0	0
	sp	Q9UBB4	Q9UBB4	HUMAN	ATXN10	Ataxin-10	8	4	7	0	1	1032.34	1382.78	2268.8	2040.87	1906.08	1786.88	1860.34	1756.05	1706.1	2050.83	369.295	739.317	806.859	697.98	692.743	658.25	691.31	722.486	645.161	684.655	458.712	846.13	1009.78	896.037	854.763	868.628	937.47	920.979	884.366	813.586	0	0	0	0	0
	sp	Q99595	Q99595	HUMAN	TIMM17A	Mitochondrial import inner membrane translocase subunit Tim17-A	1	2	2	0	1	31.5347	115.259	295.37	169.717	283.925	99.8245	384.26	71.0114	308.498	185.754	74.3188	685.521	353.554	279.363	255.896	221.828	191.217	286.654	215.19	244.68	71.3455	403.851	333.912	275.193	235.155	249.518	266.13	318.824	262.874	237.708	0	0	0	0	0
	sp	Q7Z417	Q7Z417	HUMAN	NUFIP2	Nuclear fragile X mental retardation-interacting protein 2	11	10	14	0	1	477.155	1004.05	1873.69	1707.58	1935.71	1368.99	2101.05	1046.97	1686.86	1559.51	374.965	1759.27	1409.19	1015.83	956.41	791.244	822.442	948.871	931.228	909.372	518.189	2024.67	2434.76	1707.93	1692.54	1568.53	1565.06	1500.24	1473.22	1288.81	0	0	0	0	0
	sp	Q96GA3	Q96GA3	HUMAN	LTV1	Protein LTV1 homolog	3	4	3	0	1	192.782	297.287	682.499	605.669	648.477	484.975	692.828	396.722	568.281	604.61	155.194	722.724	629.048	530.103	506.183	396.678	384.382	483.195	467.131	497.575	223.385	552.243	674.173	620.344	637.427	585.864	539.512	508.83	485.344	388.621	0	0	0	0	0
	sp	Q96HP0	Q96HP0	HUMAN	DOCK6	Dedicator of cytokinesis protein 6	1	1	2	0	1	12.2197	19.2546	26.785	47.2247	79.5334	74.9215	68.6545	54.6047	58.5853	49.4666	7.54765	20.0528	49.7207	53.5252	58.0359	50.7314	49.7106	45.1416	69.0419	67.8317	30.4769	56.2622	75.5402	97.4957	87.2928	106.692	73.1598	81.422	86.2662	88.3794	0	0	0	0	0
	sp	Q86XN7	Q86XN7	HUMAN	PROSER1	Proline and serine-rich protein 1	1	2	2	0	1	43.1847	39.9164	87.6736	109.143	126.479	101.193	109.203	91.4817	104.531	126.634	150.589	403.666	626.64	561.511	548.565	537.065	534.278	576.766	568.305	573.783	140.847	346.963	573.429	522.292	552.229	466.236	500.774	498.869	485.695	384.08	0	0	0	0	0
	sp	Q96QE3	Q96QE3	HUMAN	ATAD5	ATPase family AAA domain-containing protein 5	9	7	8	0	1	207.001	232.305	534.576	2018.88	2328.85	1565.46	2175.96	1233.01	2021.44	1894.24	149.534	384.469	1209.15	913.276	817.992	783.689	650.302	849.776	771.252	881.329	181.306	358.836	2259.31	1668.67	1409.52	1116.37	981.033	959.468	798.897	538.225	0	0	0	0	0
	sp	O43586	O43586	HUMAN	PSTPIP1	Proline-serine-threonine phosphatase-interacting protein 1	2	3	3	0	1	758.774	572.542	357.914	180.528	137.632	157.054	146.222	178.289	152.658	178.279	1381.02	508.713	314.687	219.928	219.51	221.026	246.449	250.467	345.414	319.077	1095.81	539.978	230.938	171.922	164.993	192.656	194.743	208.696	206.254	157.252	0	0	0	0	0
	sp	Q6PKG0	Q6PKG0	HUMAN	LARP1	La-related protein 1	32	25	27	0	1	2950.64	4609.79	8072.55	8716.34	8444.41	7718.36	8165.46	7310.62	7409.47	7384.54	2053.58	5162.2	5718.6	4559.76	4447.29	4101	4209.17	4306.33	4237.13	4303.21	1909.8	4263.43	5712.11	4860.62	4742.93	4465.23	4554.17	4369.15	4398.22	3955.91	0	0	0	0	0
	sp	Q6NXR4	Q6NXR4	HUMAN	TTI2	TELO2-interacting protein 2	9	3	4	0	1	485.326	624.748	1075.74	1450.72	1579.16	1376.92	1468.23	1211.28	1421.75	1385.77	151.598	340.201	573.085	495.941	428.653	403.064	378.267	387.896	367.257	371.681	169.197	311.751	545.377	524.759	457.252	356.92	405.174	400.951	354.1	361.56	0	0	0	0	0
	sp	Q7L2E3-2	Q7L2E3	HUMAN	DHX30	Isoform 2 of Putative ATP-dependent RNA helicase DHX30	25	11	16	0	1	2573.94	3354.74	5330.66	4869.16	4487.22	3537.02	4306.01	2983.09	3866.06	3836.97	1475.16	3233.7	3066.57	2075.4	1906.61	1606.76	1590.32	1870.41	1518.63	1731.49	1702.81	3057.93	3783.41	2562.44	2510.07	2348.68	2456.34	2641.22	2501.46	2283.54	0	0	0	0	0
	sp	Q15269	Q15269	HUMAN	PWP2	Periodic tryptophan protein 2 homolog	10	4	9	0	1	1338.44	1506.08	3070.88	2900.56	2492.65	2320.03	2516.26	1942.02	2147.26	2033.75	499.38	1090.52	867.684	713.381	602.088	567.34	473.027	502.529	571.102	578.609	892.448	1526.67	1768.35	1324.39	1272.24	1321.43	1172.43	1126.33	1240.5	1273.67	0	0	0	0	0
	sp	Q9H5Q4	Q9H5Q4	HUMAN	TFB2M	Dimethyladenosine transferase 2, mitochondrial	3	5	4	0	1	246.689	385.33	984.374	835.247	844.975	575.207	892.689	497.73	758.74	635.142	396.767	1562.59	1247.91	926.276	855.627	809.12	731.098	822.679	687.958	812.44	149.511	467.24	571.731	389.005	361.397	335.349	362.852	369.396	377.508	360.685	0	0	0	0	0
	sp	Q04637-9	Q04637	HUMAN	EIF4G1	Isoform 9 of Eukaryotic translation initiation factor 4 gamma 1	73	55	60	0	1	4171.35	6331.63	12200.8	12864.4	12535.5	10623.6	12666.7	9411.8	11094	11505.2	3547.36	10102.8	11153.6	8898.64	8282.05	7674.58	7762.97	8842.35	7991.19	8721.08	3179.23	7792.77	9906.27	8327.04	8143.63	8039.86	8018.48	7559.68	7185.02	6485.14	0	0	0	0	0
	sp	Q3MHD2-2	Q3MHD2	HUMAN	LSM12	Isoform 2 of Protein LSM12 homolog	1	2	2	0	1	97.5038	104.088	189.431	172.95	256.693	195.483	238.958	189.238	222.503	193.007	186.38	363.456	511.798	348.657	376.926	297.625	388.557	400.8	372.275	353.33	205.908	449.227	670.079	522.054	607.069	495.756	518.647	548.803	572.351	473.326	0	0	0	0	0
	sp	Q8WV22	Q8WV22	HUMAN	NSMCE1	Non-structural maintenance of chromosomes element 1 homolog	4	6	5	0	1	1473.06	879.758	624.08	577.205	752.83	789.404	927.59	929.034	903.788	904.482	1564.58	810.312	722.743	892.286	1087.69	1040.84	1044.64	1141.52	1083.45	1155.05	1384.73	691.119	621.334	691.91	866.497	854.928	902.357	879.704	858.591	757.483	0	0	0	0	0
	sp	Q99436	Q99436	HUMAN	PSMB7	Proteasome subunit beta type-7	9	6	9	0	1	497.222	759.635	1471.53	1740.98	2004.17	1699.2	2114.56	1566.02	1821.94	1641.55	504.778	962.183	1386.55	1169.7	1146.63	1118.3	1105.31	1181.17	1094.45	1074.04	352.806	910.423	1436.88	1490.34	1392.07	1400.91	1272.82	1268.69	1156.21	1225.74	0	0	0	0	0
	sp	P43490	P43490	HUMAN	NAMPT	Nicotinamide phosphoribosyltransferase	17	11	10	0	1	1343.71	2361.86	2931.94	3404.52	3736.53	4040.79	4217.31	3537.5	4026.8	3313.54	928.66	2240.86	2400.78	2380.23	2138.07	2098.39	2135.73	1943.12	2448.76	3326.17	1175.11	1951.09	2755.56	2745.35	2657.19	2918.85	2779.89	2751.76	2748.14	2535.8	0	0	0	0	0
	sp	Q9BT23	Q9BT23	HUMAN	LIMD2	LIM domain-containing protein 2	4	3	2	0	1	2589.4	2765.14	1107.57	768.806	775.368	729	758.724	739.346	752.353	700.05	809.869	404.491	336.396	364.558	349.108	353.868	386.721	411.815	353.192	341.039	1442.18	612.582	474.443	607.666	505.789	506.751	666.344	608.933	397.639	340.29	0	0	0	0	0
	sp	Q9BZE2	Q9BZE2	HUMAN	PUS3	tRNA pseudouridine(38/39) synthase	6	3	3	0	1	359.941	484.491	870.05	885.984	971.46	804.87	818.867	657.477	819.895	718.54	76.9662	220.635	265.762	214.233	209.201	175.857	185.081	176.313	169.85	211.183	92.328	224.875	316.289	295.039	252.634	251.301	275.593	263.474	247.346	211.559	0	0	0	0	0
	sp	Q9P2E3	Q9P2E3	HUMAN	ZNFX1	NFX1-type zinc finger-containing protein 1	8	19	12	0	1	593.088	1008.79	1404.85	962.801	1092.14	833.925	1105.26	808.379	1000.51	880.507	1387.76	2426.46	1922.85	1919.83	1853.77	1863.58	1725.77	1762.94	1786.65	1694.13	904.364	1822.9	1632.68	1578.59	1697.41	1677.86	1646.46	1691.69	1752.87	1624.22	0	0	0	0	0
	sp	Q96EA4	Q96EA4	HUMAN	SPDL1	Protein Spindly	7	7	7	0	1	173.743	219.934	467.115	1038.2	1325.89	866.55	1453.42	690.984	1252.18	1229.99	153.592	404.811	908.986	583.149	613.732	530.113	548.587	717.143	609.07	720.532	168.036	347.74	1256.19	920	805.047	713.379	673.671	731.772	622.956	492.007	0	0	0	0	0
	sp	P26358-2	P26358	HUMAN	DNMT1	Isoform 2 of DNA (cytosine-5)-methyltransferase 1	46	36	38	0	1	2932.85	3182.11	6031.68	10240.4	10161.4	7455.25	8614.79	6804.79	8383.82	9429.42	1927.92	3918.48	7289	5631.61	5174.44	4331.51	4184.67	5363.22	4332.42	4570.38	2535.31	4866.65	9776.68	7257.62	6430.4	5153.89	5147.31	5150.25	4639.83	6816.29	0	0	0	0	0
	sp	P52789	P52789	HUMAN	HK2	Hexokinase-2	30	25	22	0	1	670.382	2057.99	5767.31	5953.81	6064.12	5950	5574.55	5170.81	4829.43	4215.76	566.451	6162.76	5672.91	4756.22	4749.6	4968.74	5034.31	4428.11	5600.87	5938.95	526.416	4084.03	5244.8	4939.48	4598.23	4681.87	3508.49	3503.12	2693.9	2675.07	0	0	0	0	0
	sp	Q96TA2	Q96TA2	HUMAN	YME1L1	ATP-dependent zinc metalloprotease YME1L1	6	6	9	0	1	426.83	619.48	1273.99	1035.84	995.015	768.496	1069.81	663.62	947.77	1001.13	540.599	1651.18	1484.79	1204.29	1110.9	1095.19	951.373	1087.79	1104.07	1102.61	588.293	1192.26	1512.46	1147.33	1192.44	1076.26	1199.36	1137.83	1272.65	1075.86	0	0	0	0	0
	sp	P60842	P60842	HUMAN	EIF4A1	Eukaryotic initiation factor 4A-I	13	9	10	0	1	525.279	881.231	1773.05	1604.15	1680.68	1303.52	1527.72	1196.03	1560.14	1392.88	508.957	1338.13	1400.06	951.357	1074.1	769.411	869.384	912.546	862.811	820.469	449.002	1065.05	1460.65	1131.88	1220.94	965.655	1100.46	1027.82	1041.32	944.835	0	0	0	0	0
	sp	Q9Y5A9	Q9Y5A9	HUMAN	YTHDF2	YTH domain family protein 2	11	7	11	0	1	762.581	1384.59	2001.48	1881.64	1773.22	1562.58	1892.69	1376.89	1680.68	1744.63	637.454	1698.7	1211.92	1181.74	1079.68	1101.67	977.187	1218.59	908.864	1032.08	635.488	1616.21	1432.2	1334.1	1118.76	1212.16	1122.45	1266.79	1027.02	1003.22	0	0	0	0	0
	sp	Q9UII4	Q9UII4	HUMAN	HERC5	E3 ISG15--protein ligase HERC5	5	6	4	0	1	437.139	780.784	1251.56	1374.35	1283.07	1166.9	1277.58	1276.16	1582.17	1668.78	233.88	821.072	1468.37	1146.82	1006.05	816.12	873.005	923.76	877.25	957.268	148.552	327.861	519.704	433.133	507.79	432.107	438.597	427.373	499.139	443.705	0	0	0	0	0
	sp	Q9Y617	Q9Y617	HUMAN	PSAT1	Phosphoserine aminotransferase	12	8	8	0	1	319.814	754.565	1566.13	1707.43	1998.25	2809.17	3117.26	2107.55	2062.6	1853.93	235.217	749.222	843.812	680.52	752.859	821.518	792.188	763.679	1028.17	1260.58	243.237	1143.98	1260.73	1033.38	1030.22	1163.81	1497.03	1618.14	1911.03	2090.37	0	0	0	0	0
	sp	Q9NYA4	Q9NYA4	HUMAN	MTMR4	Myotubularin-related protein 4	1	1	2	0	1	105.775	137.25	367.209	180.8	148.123	170.871	302.023	106.961	242.567	267.6	23.0915	55.6429	63.7781	46.398	51.5971	40.9792	38.6019	55.6796	51.995	60.1206	120.679	488.282	384.769	294.365	262.904	274.281	294.706	283.663	340.234	358.539	0	0	0	0	0
	sp	Q76FK4	Q76FK4	HUMAN	NOL8	Nucleolar protein 8	21	18	19	0	1	1856.17	2221.96	4072.9	4480.22	4143.44	3977.42	4036.04	3322.16	3665.97	3563.46	1912.98	4716.36	4269.7	3952.37	3396.56	3338.56	2809.98	2992.85	2829.55	3106.47	2214.42	4085.74	4903.41	4318.97	3939.41	3503.09	3492.52	3488.13	3447.56	3076.21	0	0	0	0	0
	sp	Q9HCM4-2	Q9HCM4	HUMAN	EPB41L5	Isoform 2 of Band 4.1-like protein 5	5	4	1	0	1	353.898	581.82	823.971	707.509	698.483	841.976	937.182	727.485	853.38	1053.27	173.038	292.86	322.65	334.957	349.473	395.621	342.413	417.773	647.461	639.381	30.2869	63.8221	74.2963	92.9437	92.7723	104.792	77.3357	90.476	75.1544	92.2389	0	0	0	0	0
	sp	Q9NXV2	Q9NXV2	HUMAN	KCTD5	BTB/POZ domain-containing protein KCTD5	5	2	4	0	1	213.183	314.801	593.777	503.696	609.151	406.667	566.602	342.944	501.84	466.665	180.587	609.581	433.15	373.317	319.59	289.867	334.399	315.83	289.516	314.331	239.043	477.056	474.196	409.447	388.552	365.915	385.63	363.671	344.727	343.724	0	0	0	0	0
	sp	Q9NXW2-2	Q9NXW2	HUMAN	DNAJB12	Isoform 2 of DnaJ homolog subfamily B member 12	2	2	2	0	1	244.447	373.22	571.104	451.193	440.364	250.482	483.08	226.539	446.417	501.756	166.871	422.864	311.29	253.938	246.862	233.743	214.528	293.589	225.659	218.614	190.242	453.744	419.092	340.814	351.084	327.538	358.682	353.017	327.627	259.357	0	0	0	0	0
	sp	Q9UHA3	Q9UHA3	HUMAN	RSL24D1	Probable ribosome biogenesis protein RLP24	2	2	1	0	1	226.505	358.284	601.7	532.792	521.245	417.623	570.81	352.885	858.817	504.041	158.648	535.836	402.609	350.299	303.025	261.671	257.097	270.728	266.748	296.091	86.7028	195.529	206.419	198.886	177.781	185.103	166.692	156.406	148.088	131.692	0	0	0	0	0
	sp	Q7Z6L1-4	Q7Z6L1	HUMAN	TECPR1	Isoform 4 of Tectonin beta-propeller repeat-containing protein 1	6	5	4	0	1	2283.56	1864.67	1066.04	472.674	259.571	328.988	283.653	536.45	384.109	473.923	1366.01	657.204	288.607	277.991	305.924	340.927	411.895	364.225	372.941	334.638	1176.63	618.373	235.247	235.165	282.058	366.63	429.481	386.543	460.923	518.563	0	0	0	0	0
	sp	Q96BR5	Q96BR5	HUMAN	SELRC1	Sel1 repeat-containing protein 1	12	8	8	0	1	437.124	751.091	2277.11	2881.04	3245.33	2730.44	3056.61	2199.61	2470.19	2189.26	259.945	1084.62	1442.37	1346.78	1292.31	1100.69	1008.47	904.052	891.915	873.083	312.029	1140.15	2104.02	1835.73	1910.05	1515.03	1477.51	1340.83	1344.59	949.168	0	0	0	0	0
	sp	Q9NVR5	Q9NVR5	HUMAN	DNAAF2	Protein kintoun	3	1	4	0	1	194.531	300.006	639.137	548.215	604.459	408.71	571.982	335.252	475.025	426.865	20.8515	65.0193	58.466	41.4188	36.841	31.1375	27.3826	41.0652	29.7769	27.5787	200.63	481.02	519.602	481.337	470.203	407.51	368.516	424.215	395.171	389.83	0	0	0	0	0
	sp	Q7Z6M1	Q7Z6M1	HUMAN	RABEPK	Rab9 effector protein with kelch motifs	5	2	2	0	1	422.431	495.08	985.835	1136.62	1367.44	1347.69	1382.67	1119.84	1204.84	1153.97	68.6817	135.092	212.925	198.932	205.224	186.446	187.426	186.319	172.656	187.453	151.588	284.333	401.382	363.136	386.558	328.415	343	322.822	335.384	299.779	0	0	0	0	0
	sp	Q9UHK0	Q9UHK0	HUMAN	NUFIP1	Nuclear fragile X mental retardation-interacting protein 1	6	4	3	0	1	285.261	397.284	847.163	825.586	958.195	666.747	981.145	570.728	871.21	765.805	297.389	900.564	788.027	662.381	632.852	525.975	526.376	549.098	540.096	586.753	297.653	634.404	700.681	552.151	543.484	521.774	466.753	436.78	466.489	373.294	0	0	0	0	0
	sp	Q9BUK6	Q9BUK6	HUMAN	MSTO1	Protein misato homolog 1	4	1	4	0	1	96.8954	154.417	391.934	463.152	427.673	364.164	436.111	390.762	405.577	496.562	25.7455	78.9876	128.172	100.797	102.816	81.2057	85.3633	103.527	92.6823	84.3715	90.2169	226.35	397.687	352.156	371.35	326.03	370.241	373.113	371.971	391.337	0	0	0	0	0
	sp	Q8NG08	Q8NG08	HUMAN	HELB	DNA helicase B	4	2	3	0	1	165.833	224.569	392.798	563.427	632.075	602.245	610.857	669.937	721.426	782.95	53.6161	160.015	249.98	230.766	233.764	240.17	210	218.227	202.526	216.303	101.069	252.86	444.084	499.942	518.875	528.25	426.238	480.224	387.501	324.546	0	0	0	0	0
	sp	Q9P1U0	Q9P1U0	HUMAN	ZNRD1	DNA-directed RNA polymerase I subunit RPA12	1	1	1	0	1	64.1805	70.3995	152.449	134.05	170.576	106.576	162.073	80.6351	157.314	117.865	25.0153	51.4396	51.7416	36.2311	40.6163	28.0481	29.8606	27.9589	29.1516	32.6308	23.7696	40.86	57.9284	38.8115	56.3803	35.9212	43.2896	36.5266	43.5005	35.0597	0	0	0	0	0
	sp	P32322	P32322	HUMAN	PYCR1	Pyrroline-5-carboxylate reductase 1, mitochondrial	16	9	14	0	1	222.058	655.026	1709.1	2143.01	2094.68	2518.38	2816.29	2529.82	2492.09	2159.9	107.755	766.169	878.341	723.316	762.406	1020.87	1045.25	957.553	1168.63	1554.52	147.247	828.667	1239.11	1248.82	1503.78	1678.51	1893.02	2186.45	2150.42	2134.64	0	0	0	0	0
	sp	Q12788	Q12788	HUMAN	TBL3	Transducin beta-like protein 3	13	13	13	0	1	1400.62	1796.39	3138.59	2510.12	2334.53	2157.51	2318.34	1689.6	2054.05	1761.77	1426.37	2997.14	2666.84	2061.55	1840.74	1664.36	1488.68	1557.34	1644.64	1652.41	1025.36	1715.45	1901.1	1737.08	1471.06	1399.17	1308.85	1334.89	1511.92	1585.06	0	0	0	0	0
	sp	Q8TEX9-2	Q8TEX9	HUMAN	IPO4	Isoform 2 of Importin-4	16	7	9	0	1	596.017	976.808	2087.74	2128.98	1928.32	1893.88	2025.02	1732.47	1828.06	1758.38	270.534	859.711	1161.51	875.365	837.114	734.301	713.13	758.87	745.63	775.107	562.341	1263.52	1636.02	1436.79	1319.55	1316	1271.47	1344.9	1260.94	1235.41	0	0	0	0	0
	sp	Q2NL82	Q2NL82	HUMAN	TSR1	Pre-rRNA-processing protein TSR1 homolog	16	13	12	0	1	831.545	1135.9	2402.12	2869.26	2982.05	2717.31	2890.3	2288.45	2609.17	2323.24	930.84	2676.12	3195.38	2342.27	2137	1907.54	1968.39	2006.39	2050.13	2191.26	707.953	1642.48	2223.73	1955.2	1791.6	1618.94	1522.87	1521.33	1355.69	1223.98	0	0	0	0	0
	sp	Q9BVS4	Q9BVS4	HUMAN	RIOK2	Serine/threonine-protein kinase RIO2	8	5	6	0	1	406.428	746.603	1515.02	1362.31	1575.18	1162.25	1553.99	1023.29	1408.09	1429.1	592.462	1601.38	1363.12	1083.69	1156.72	933.464	850.378	1032.8	953.959	926.565	325.159	1088.88	1202.58	1165.13	1142.98	1137.79	1069.59	944.341	838.631	646.59	0	0	0	0	0
	sp	Q9NQ29	Q9NQ29	HUMAN	LUC7L	Putative RNA-binding protein Luc7-like 1	6	3	5	0	1	532.498	700.852	1328.18	1220.36	1261.12	853.621	1140.78	932.904	1168.44	1180.66	325.142	845.315	865.556	700.234	597.374	505.102	547.264	632.84	580.738	530.296	521.061	1159.12	1613.83	1185.02	1049.26	822.262	852.049	815.985	845.921	578.921	0	0	0	0	0
	sp	Q5U5X0	Q5U5X0	HUMAN	LYRM7	Complex III assembly factor LYRM7	2	2	3	0	1	135.723	148.643	268.507	416.902	385.622	357.291	369.99	374.126	337.582	319.687	99.1372	208.767	334.388	282.736	284.866	268.308	253.124	259.221	280.809	293.074	133.861	256.706	445.775	404.128	458.951	447.029	439.744	527.179	565.506	536.854	0	0	0	0	0
	sp	P00973-3	P00973	HUMAN	OAS1	Isoform p48 of 2'-5'-oligoadenylate synthase 1	6	6	5	0	1	250.049	269.726	705.388	523.186	520.025	536.063	599.427	669.773	748.537	828.557	249.588	513.121	783.304	935.967	890.699	867.535	1043.12	976.506	1002.92	940.866	147.524	284.945	347.088	446.912	471.785	453.474	436.244	460.92	384.603	368.359	0	0	0	0	0
	sp	O00411	O00411	HUMAN	POLRMT	DNA-directed RNA polymerase, mitochondrial	7	2	4	0	1	599.621	751.285	2203.19	2081.56	1635.81	1209.63	1594.76	916.977	1304.84	1257.61	51.4023	215.03	238.571	133.167	117.347	125.021	104.105	132.845	136.079	169.852	180.563	425.106	550.586	332.831	355.512	392.144	365.175	387.209	409.004	402.633	0	0	0	0	0
	sp	P60602	P60602	HUMAN	ROMO1	Reactive oxygen species modulator 1	1	1	1	0	1	91.1444	86.0172	207.757	199.599	204.772	149.951	186.279	136.833	190.255	172.717	215.563	374.352	494.087	330.212	395.171	327.763	369.213	412.627	366.014	405.398	23.0847	46.6065	68.6087	62.3569	57.7751	61.9075	64.6005	75.2181	60.4388	36.7266	0	0	0	0	0
	sp	Q9H7E9-2	Q9H7E9	HUMAN	C8orf33	Isoform 2 of UPF0488 protein C8orf33	7	2	6	0	1	220.993	314.63	625.7	686.362	710.68	672.067	607.183	562.059	616.828	576.075	65.391	224.727	197.523	199.512	160.488	182.466	138.185	157.195	124.642	134.634	227.399	656.884	814.807	866.621	780.489	705.567	685.634	709.99	574.245	477.93	0	0	0	0	0
	sp	Q8N4J0	Q8N4J0	HUMAN	C9orf41	UPF0586 protein C9orf41	3	1	1	0	1	195.097	287.323	530.335	558.114	625.599	603.747	656.989	556.064	578.758	499.461	113.099	316.343	303.388	305.388	275.705	276.232	206.569	201.273	201.806	236.541	98.1393	221.247	289.862	251.972	241.286	212.269	189.319	162.078	151.444	117.427	0	0	0	0	0
	sp	O76031	O76031	HUMAN	CLPX	ATP-dependent Clp protease ATP-binding subunit clpX-like, mitochondrial	13	3	15	0	1	1020.22	1267.17	2426.67	2847.01	2536.14	2468.67	2496.99	2232.36	2339.2	2640.97	154.88	351.918	579.973	439.13	505.699	411.455	392.297	441.399	384.614	440.169	744.81	1527.24	2314.2	1949.57	2132.18	1877.46	1981.48	1950.96	2118.97	2053.28	0	0	0	0	0
	sp	Q9P275-2	Q9P275	HUMAN	USP36	Isoform 2 of Ubiquitin carboxyl-terminal hydrolase 36	18	15	11	0	1	1347.89	1772.8	3300.75	3848.04	3754.83	3153.1	3576.74	2564.62	3035.12	2743.04	1043.72	2789.64	2704.56	2251.06	1979.31	1739.13	1459.86	1724.56	1628.94	1747.06	610.908	1120.46	1442.65	1280.37	1137.3	1045.69	922.278	994.269	1001.98	984.356	0	0	0	0	0
	sp	Q12931	Q12931	HUMAN	TRAP1	Heat shock protein 75 kDa, mitochondrial	19	13	15	0	1	1093.96	1138.96	2627.85	4023.07	3603.24	4112.13	3984.96	4143.5	3606.91	3724.59	601.783	1317.58	1821.94	1871.55	1825.94	1771.5	1503.34	1678.03	1648.65	2090.23	877.816	1487.11	2912.48	2868.5	2268.26	3405.44	2752.51	2983.33	3446.07	3994.78	0	0	0	0	0
	sp	Q13813-2	Q13813	HUMAN	SPTAN1	Isoform 2 of Spectrin alpha chain, non-erythrocytic 1	103	83	122	0	1	26825.3	13416	11371.2	14208.7	15295.6	15986.9	14086.4	17108.8	14697.5	13481.2	14839.7	6876.17	8718.67	9751.46	10729.5	12150.7	13196.4	13308.5	14539.7	13963.8	24819.9	12595.4	15420.4	16871.4	18689.5	19620.1	19779.1	18352.2	18341.8	16388.5	0	0	0	0	0
	sp	Q01082	Q01082	HUMAN	SPTBN1	Spectrin beta chain, non-erythrocytic 1	108	74	103	0	1	26633	14177.2	11718.5	14446.3	14408.8	16233.8	13866	17764.7	14946.8	14129.1	12280.1	6123.37	7267.7	8106.36	8972.32	10262.3	11342.2	11516.1	13449.6	12435.4	19161.2	10495.8	12101.2	13440.2	14685.9	15828.4	15609.1	14777.4	15012.9	13662.2	0	0	0	0	0
	sp	O75534-3	O75534	HUMAN	CSDE1	Isoform 3 of Cold shock domain-containing protein E1	29	18	26	0	1	1730.11	3162.95	4875.07	4626.26	5277.91	3809.27	5454.68	3322.81	4781.53	4770.21	1213.5	3280.98	3383.35	2483.65	2508.6	2107.03	2316.09	2666.84	2303.27	2399.52	2498.18	4971.48	5900.19	4808.2	4955.23	4483.64	4954.33	4678.03	4160.55	3684.7	0	0	0	0	0
	sp	Q96C23	Q96C23	HUMAN	GALM	Aldose 1-epimerase	7	4	4	0	1	2554.07	1829.45	1247.89	704.256	663.776	711.784	688.356	992.273	951.305	1170.64	1734.28	828.222	438.654	481.407	435.332	438.356	532.027	412.99	474.349	647.944	2360.2	1082.88	534.906	465.229	579.956	575.641	657.128	652.436	606.411	482.434	0	0	0	0	0
	tr	H7BY16	H7BY16	HUMAN	NCL	Nucleolin (Fragment)	1	1	1	0	1	56.3451	65.8114	159.989	216.59	215.525	192.963	229.533	139.674	171.069	142.836	66.3791	258.524	272.772	193.892	175.321	136.981	132.095	123.112	130.219	142.838	127.809	282.391	419.33	302.912	282.855	232.512	199.475	237.579	220.763	209.45	0	0	0	0	0
	sp	Q8WXD5	Q8WXD5	HUMAN	GEMIN6	Gem-associated protein 6	4	2	2	0	1	263.545	287.602	550.742	666.914	628.313	558.142	587.189	460.378	510.931	492.102	97.4151	278.504	361.77	294.157	276.514	248.257	252.037	237.435	267.349	295.234	182.378	349.843	530.533	481.028	459.234	401.581	397.199	336.105	312.809	270.723	0	0	0	0	0
	sp	Q9UBK8	Q9UBK8	HUMAN	MTRR	Methionine synthase reductase	2	3	3	0	1	42.8437	72.5729	156.783	182.654	182.466	134.135	192.961	148.089	215.086	199.143	49.2109	176.432	262.469	249.031	240.203	230.283	210.554	206.064	186.66	185.196	75.9647	184.754	333.534	277.07	285.453	235.27	229.201	239.586	230.45	293.045	0	0	0	0	0
	sp	Q13283	Q13283	HUMAN	G3BP1	Ras GTPase-activating protein-binding protein 1	21	8	13	0	1	1281.45	1958.72	3072.91	2815.56	3285.27	2127.59	3476.45	1978.81	2826.45	2875.55	677.916	1701.65	1356.54	1129.28	1038.85	762.449	933.081	1132.49	879.99	1103.98	800.199	1864.93	2210.43	1994.96	1753.3	1749.08	1782.93	1842.51	1439.92	1306.82	0	0	0	0	0
	sp	Q9NY93	Q9NY93	HUMAN	DDX56	Probable ATP-dependent RNA helicase DDX56	11	4	6	0	1	851.971	997.211	1923.3	1948.2	2004.9	1493.29	1970.38	1287.34	1882.3	1624.94	508.605	1094.94	961.106	846.631	826.912	724.563	685.698	777.683	714.115	779.741	503.806	1082.89	1447.71	1208.99	1194.82	1150.96	1070.45	1164.5	1144.95	1013.59	0	0	0	0	0
	sp	Q5T280	Q5T280	HUMAN	C9orf114	Uncharacterized protein C9orf114	3	3	8	0	1	337.611	311.095	633.034	650.472	638.962	579.774	642.252	496.197	625.643	569.559	204.852	527.763	520.829	430.694	386.949	349.109	331.852	377.287	332.127	403.51	963.36	1764.37	2281.63	1899.2	1897.16	1562.3	1685.26	1598.35	1751.01	1542.39	0	0	0	0	0
	sp	Q9UET6	Q9UET6	HUMAN	FTSJ1	Putative tRNA (cytidine(32)/guanosine(34)-2'-O)-methyltransferase	2	4	2	0	1	238.49	308.212	649.964	640.154	657.66	514.363	651.114	509.403	608.861	594.537	251.518	592.117	720.578	592.573	606.271	520.96	537.071	565.449	516.417	511.832	266.363	641.165	809.356	789.242	763.346	718.319	687.189	760.489	633.356	637.321	0	0	0	0	0
	sp	Q5JSZ5	Q5JSZ5	HUMAN	PRRC2B	Protein PRRC2B	18	7	19	0	1	1207.54	2017.18	2785.77	3187.26	3150.14	2078.84	2553.56	1639.36	2496.77	2718.03	599.464	1255.3	1509.85	1057.88	1014.53	819.802	714.424	963.031	724.716	757.158	1294.43	2492.47	3786.11	2689.72	2470.41	2142.71	2133.76	2106.14	2193.81	1828	0	0	0	0	0
	sp	P28072	P28072	HUMAN	PSMB6	Proteasome subunit beta type-6	5	6	5	0	1	171.073	374.922	1017.19	1096.63	1055.76	964.547	1079.32	872.119	911.171	759.308	214.65	761.045	1053.06	802.623	797.281	718.64	699.181	725.27	680.143	643.749	154.626	676.455	1171.23	865.194	815.596	835.102	758.503	662.809	686.179	654.152	0	0	0	0	0
	sp	Q9Y3D8	Q9Y3D8	HUMAN	AK6	Adenylate kinase isoenzyme 6	2	3	4	0	1	63.2456	134.789	323.125	243.146	198.155	161.845	236.67	163.606	189.742	186.267	152.018	794.042	513.203	353.977	357.587	240.56	272.726	324.587	283.775	349.066	174.369	532.605	565.611	390.599	343.227	427.855	380.083	419.069	480.236	509.706	0	0	0	0	0
	sp	O60861	O60861	HUMAN	GAS7	Growth arrest-specific protein 7	5	3	5	0	1	222.196	587.228	532.692	581.705	1052.15	1481.67	1568.13	813.641	1020.23	738.555	230.343	442.313	493.059	929.268	942.422	1278.06	736.369	784.457	849.583	697.905	414.326	741.208	677.607	946.38	843.304	942.128	647.168	755.542	761.443	766.494	0	0	0	0	0
	sp	Q9UNY4	Q9UNY4	HUMAN	TTF2	Transcription termination factor 2	15	11	8	0	1	778.994	1120.54	2483.5	2595.89	2843.51	2242.94	2774.8	1550.11	2441.44	1997.04	554.105	2124.83	2469.19	1741.9	1587.22	1458.34	1401.08	1581.42	1533.06	1832.98	449.701	1295.01	1811.62	1567.21	1354.89	1316.19	1287.09	1364.06	1297.24	1296.46	0	0	0	0	0
	sp	Q8N531	Q8N531	HUMAN	FBXL6	F-box/LRR-repeat protein 6	2	1	1	0	1	246.051	437.113	497.307	349.962	280.243	170.673	258.216	131.894	207.733	267.2	44.2978	112.695	82.5471	70.129	59.0285	50.9623	44.6837	76.2889	47.19	59.8349	136.23	252.355	244.557	180.094	258.07	228.629	213.714	222.635	268.057	255.69	0	0	0	0	0
	sp	Q9BQG0-2	Q9BQG0	HUMAN	MYBBP1A	Isoform 2 of Myb-binding protein 1A	42	29	43	0	1	3067.61	3260.84	7149.94	7146.57	7633.37	6685.95	7330.07	5486.17	6854.82	5801.77	2861.66	5618.85	6058.07	5431.07	4932.83	4406.33	4023.99	4120.78	3976.53	4388.09	3866.79	6715.2	8299.86	7332.5	7018.54	6165.92	6565.42	6859.85	7055.27	6717.4	0	0	0	0	0
	sp	P08240	P08240	HUMAN	SRPR	Signal recognition particle receptor subunit alpha	16	17	23	0	1	1364.07	1831.55	3423.08	3466.9	2877.29	2989.54	2692.44	3078.27	2575.01	3244.98	1404.12	2822.54	3162.07	2796.42	2641.72	3159.05	2995.33	3037.45	2686.21	3134.74	2240.93	4390.94	4816.76	4566.41	4696.91	4712.11	4734.15	5007.89	4040.53	3458.65	0	0	0	0	0
	sp	Q96E29	Q96E29	HUMAN	MTERFD1	mTERF domain-containing protein 1, mitochondrial	4	2	1	0	1	207.614	306.996	723.575	868.752	929.842	585.152	912.232	432.856	814.665	687.117	206.338	797.222	1076.64	680.546	538.655	508.248	424.085	496.558	490.718	551.524	96.6275	258.823	434.118	277.917	261.576	222.637	256.6	270.274	261.007	219.41	0	0	0	0	0
	sp	Q15738	Q15738	HUMAN	NSDHL	Sterol-4-alpha-carboxylate 3-dehydrogenase, decarboxylating	11	10	12	0	1	705.497	927.984	1871.3	1996.41	2085.16	1959.96	2144.86	2065.61	1946.53	1872.42	457.085	1062.54	1332.27	1230.92	1322.31	1280.1	1313.74	1266.83	1422.17	1383.15	684.644	1503.69	2237.56	2423.46	2396.88	2547.16	2541.91	2567.36	2420.11	2539.04	0	0	0	0	0
	sp	Q99504	Q99504	HUMAN	EYA3	Eyes absent homolog 3	4	7	5	0	1	223.49	407.296	598.992	739.233	814.516	699.013	780.844	756.052	760.594	840.825	340.125	757.416	1020.41	867.008	877.173	746.931	785.014	844.42	905.705	984.705	137.542	293.79	478.715	454.94	468.602	443.933	416.853	425.823	363.334	294.598	0	0	0	0	0
	sp	Q9NYY8	Q9NYY8	HUMAN	FASTKD2	FAST kinase domain-containing protein 2	5	7	6	0	1	215.308	340.261	602.853	580.241	552.977	415.001	584.681	345.297	558.94	501.798	342.711	1266.86	1141.53	764.627	705.647	556.055	491.776	701.179	522.43	674.162	472.453	1384.55	1703.82	1167.46	1125.97	1027.14	1088.26	1232.64	1248.1	1160.58	0	0	0	0	0
	sp	Q92667	Q92667	HUMAN	AKAP1	A-kinase anchor protein 1, mitochondrial	7	4	6	0	1	421.442	566.86	1133.44	1315.34	1424.78	1174.25	1433.28	991.791	1298.55	1161.79	370.742	947.818	823.267	732.586	724.38	609.213	578.346	574.377	596.195	624.503	493.857	923.023	1092.37	953.073	960.419	819.15	797.725	783.684	762.883	664.462	0	0	0	0	0
	sp	P17655	P17655	HUMAN	CAPN2	Calpain-2 catalytic subunit	11	7	7	0	1	4043.05	2163.72	1905	1004.33	986.415	1140.41	1469.87	1492.29	1672.71	1719.81	2279.82	1121.51	875.302	842.211	842.195	969.152	883.308	818.146	872.777	885.651	2283.35	1225.24	584.992	535.985	557.417	545.88	617.489	732.464	936.425	1209.65	0	0	0	0	0
	sp	Q9H0K6	Q9H0K6	HUMAN	PUS7L	Pseudouridylate synthase 7 homolog-like protein	9	4	4	0	1	482.918	540.696	1164.7	1261.9	1488.1	1002.19	1277.51	966.933	1214.14	1200.2	272.283	613.902	719.08	617.891	603.034	522.27	489.076	568.781	439.701	473.184	250.308	605.855	945.658	720.608	739.858	591.823	585.117	553.967	527.312	429.123	0	0	0	0	0
	sp	O95478	O95478	HUMAN	NSA2	Ribosome biogenesis protein NSA2 homolog	10	2	6	0	1	481.113	719.122	1263.13	1085.67	1256.03	855.25	1277.57	771.926	1297.94	1016.93	132.251	510.155	370.249	347.267	302.617	300.823	264.956	291.71	240.745	292.811	520.088	1227.21	1105.79	1030.48	1065.52	1080.79	943.04	1126.24	1236.87	1117.72	0	0	0	0	0
	sp	Q4J6C6	Q4J6C6	HUMAN	PREPL	Prolyl endopeptidase-like	7	5	6	0	1	736.303	983.219	1601.23	1032.48	1021.81	920.55	1196.53	905.746	1098.75	1285.98	745.274	1909.04	1048.63	971.218	905.323	884.039	757.649	997.565	896.126	968.626	684.023	1519.72	915.366	805.736	774.249	882.572	894.645	893.062	1053.87	1388.85	0	0	0	0	0
	sp	Q6UB35	Q6UB35	HUMAN	MTHFD1L	Monofunctional C1-tetrahydrofolate synthase, mitochondrial	16	8	14	0	1	681.539	1308.81	2643.78	2734.04	2696.98	2656.15	2795.14	2293.21	2485.55	2354.04	280.4	1456.22	1313.53	995.524	874.841	793.171	718.932	750.946	768.537	798.469	598.94	2553.09	3314.83	2525.18	2410	2273.49	2238.26	2317.25	2367.71	2226.31	0	0	0	0	0
	sp	O95294-3	O95294	HUMAN	RASAL1	Isoform 3 of RasGAP-activating-like protein 1	2	1	1	0	1	156.749	309.6	762.594	983.251	794.702	786.329	479.904	251.942	208.744	90.5327	24.1054	101.068	142.492	226.792	205.161	232.332	90.5884	60.1959	24.0974	22.2658	57.1623	222.905	192.745	169.217	108.906	93.4323	51.7595	59.6395	51.144	249.847	0	0	0	0	0
	sp	Q02809	Q02809	HUMAN	PLOD1	Procollagen-lysine,2-oxoglutarate 5-dioxygenase 1	8	5	5	0	1	219.198	296.827	654.444	997.429	1279.11	1367.52	1663.97	1598.37	1459.48	1665.18	120.515	505.89	664.774	692.946	889.139	945.078	934.142	892.978	1097.13	1078.91	144.915	572.365	627.766	636.189	645.107	835.23	625.622	619.675	617.892	529.949	0	0	0	0	0
	sp	Q2VPK5	Q2VPK5	HUMAN	CTU2	Cytoplasmic tRNA 2-thiolation protein 2	4	3	3	0	1	240.044	287.977	525.521	537.756	532.245	486.579	447.743	408.223	416.443	474.092	181.003	411.633	446.715	350.077	357.947	306.627	320.841	333.229	371.547	355.751	170.934	380.805	523.968	450.689	473.378	435.881	401.2	400.856	410.964	384.762	0	0	0	0	0
	sp	Q9NR33	Q9NR33	HUMAN	POLE4	DNA polymerase epsilon subunit 4	1	1	1	0	1	60.544	66.0132	118.77	131.765	152.679	105.599	127.959	94.3348	119.924	123.614	73.1972	163.684	200.25	153.5	144.803	102.233	120.349	125.974	101.588	107.422	44.3373	91.9325	114.214	89.5729	77.3349	64.7031	53.0564	58.0793	54.2707	44.8935	0	0	0	0	0
	sp	Q8TF76	Q8TF76	HUMAN	GSG2	Serine/threonine-protein kinase haspin	5	3	2	0	1	177.796	255.386	350.793	941.668	1078.08	948.483	1329.51	1135.32	1243.33	1310.38	25.5416	49.2072	134.328	118.637	125.204	99.2553	108.812	129.489	109.695	123.196	60.5321	139.849	309.881	238.663	241.524	218.653	216.559	197.555	201.752	132.025	0	0	0	0	0
	sp	Q86TA1	Q86TA1	HUMAN	MOB3B	MOB kinase activator 3B	2	1	2	0	1	389.203	346.287	182.395	203.36	242.227	216.476	209.705	161.233	187.612	200.916	474.697	205.891	139.04	161.864	133.037	91.2889	88.1131	93.4038	80.9958	59.1665	356.414	173.618	126.781	131.887	118.991	90.8745	86.4788	77.9837	61.261	71.0155	0	0	0	0	0
	sp	Q9UNS1	Q9UNS1	HUMAN	TIMELESS	Protein timeless homolog	8	4	3	0	1	236.2	257.139	600.588	1592.94	1504.22	1154.22	1245.35	866.008	1152.35	1242.57	127.791	301.24	950.326	579.076	497.534	368.808	400.446	567.425	368.566	532.608	61.5873	115.919	535.647	316.01	260.051	218.281	194.778	212.544	172.349	125.441	0	0	0	0	0
	sp	Q9P032	Q9P032	HUMAN	NDUFAF4	NADH dehydrogenase [ubiquinone] 1 alpha subcomplex assembly factor 4	5	1	2	0	1	292.246	289.911	722.246	1016.65	1019.41	939.143	941.664	958.653	877.832	903.552	77.9386	130.631	192.774	169.124	164.977	194.493	189.706	181.218	178.932	219.645	58.5171	131.226	208.677	230.279	207.132	257.695	182.547	236.795	142.583	127.64	0	0	0	0	0
	sp	Q14644	Q14644	HUMAN	RASA3	Ras GTPase-activating protein 3	9	3	2	0	1	1962.22	1711.45	799.762	539.589	459.199	493.76	395.569	550.198	459.337	559.228	613.541	222.641	227.025	205.652	190.44	177.609	179.515	188.273	213.098	205.356	448.834	235.692	223.476	175.177	154.823	110.317	90.7074	74.5132	87.9539	84.7972	0	0	0	0	0
	sp	P50238	P50238	HUMAN	CRIP1	Cysteine-rich protein 1	11	5	11	0	1	3817.32	1208.31	1195.01	1471.47	2069.58	1767.62	2485.47	2085.38	2268.56	2137.12	1640	628.86	956.556	1089.1	1292.45	1323.24	1572.04	1488.95	1803.11	1667.09	2230.24	1105.21	949.355	1426.15	1197.52	1626.89	1754.32	1879.65	1118.92	1047.93	0	0	0	0	0
	sp	Q9Y266	Q9Y266	HUMAN	NUDC	Nuclear migration protein nudC	32	38	34	0	1	3449.64	4262.98	7462.85	8692.49	8872.37	8158.09	8911.34	7106.55	7814.47	7604.36	2929.79	5897.73	7577.35	6662.84	5788.52	5486.98	5330.13	5755.24	5113.4	5726.65	2958.49	5928.98	8160.18	7122.85	6716.92	5891.48	6068.73	6008.28	5489.12	4748.57	0	0	0	0	0
	sp	Q9UDY8	Q9UDY8	HUMAN	MALT1	Mucosa-associated lymphoid tissue lymphoma translocation protein 1	10	8	12	0	1	1062.56	2305.87	2775.8	2590.28	2084.4	1957.73	1547.93	1292.95	1271.78	1202.38	623.796	1633.91	1526.32	1912.23	1529.41	1796.91	1315.92	1552.58	1063.68	1358.24	1292.78	2287.17	2999.25	2930.94	2607.56	2680.5	2451.43	2571.39	2199.9	2373.56	0	0	0	0	0
	sp	Q99700	Q99700	HUMAN	ATXN2	Ataxin-2	14	9	9	0	1	739.175	855.351	1614.75	1789.57	1772.76	1688.46	1898.35	1522.82	1746.74	1796.95	623.376	1390.77	1570.38	1361.72	1287.57	1348.12	1266.44	1421.72	1377.37	1618.44	595.427	1139.86	1406.78	1331.64	1272.89	1329.35	1376	1479.11	1349.59	1429.72	0	0	0	0	0
	sp	Q96CM3	Q96CM3	HUMAN	RPUSD4	RNA pseudouridylate synthase domain-containing protein 4	8	4	5	0	1	559.478	677.805	1364.04	1048.19	1311.19	751.685	1247.86	644.812	1189.71	1033.75	222.086	389.752	352.385	218.129	214.442	188.083	222.959	213.263	204.049	231.752	252.421	581.163	753.255	555.91	625.224	500.228	470.033	556.935	671.816	592.032	0	0	0	0	0
	sp	Q9Y5V3-2	Q9Y5V3	HUMAN	MAGED1	Isoform 2 of Melanoma-associated antigen D1	5	2	1	0	1	88.9826	176.416	277.477	318.48	463.087	398.009	528.674	432.281	538.969	730.264	37.4422	124.743	93.2585	84.1326	102.624	99.7389	111.902	144.427	152.766	152.873	18.3739	62.3739	47.0798	58.2028	77.3732	106.422	95.1431	86.6164	77.4317	69.4345	0	0	0	0	0
	sp	Q8IUR6-3	Q8IUR6	HUMAN	CREBRF	Isoform 3 of CREB3 regulatory factor	1	2	1	0	1	661.591	271.391	118.456	59.1113	39.3981	82.2322	36.522	98.9122	47.6861	57.4714	663.271	129.139	60.5621	96.1832	113.798	124.502	129.996	111.959	138.727	120.763	770.432	237.353	52.3785	56.326	76.5485	78.4949	89.2529	99.1003	133.798	154.514	0	0	0	0	0
	sp	Q13907-2	Q13907	HUMAN	IDI1	Isoform 2 of Isopentenyl-diphosphate Delta-isomerase 1	5	4	4	0	1	411.497	577.143	1131.23	1120.12	1041.15	967.712	992.261	881.83	943.789	878.747	365.307	888.409	957.371	973.891	780.09	779.709	689.504	649.536	921.645	877.632	482.579	1156.23	1772.02	1629.99	1506.3	1268.94	1119.17	852.862	890.599	705.291	0	0	0	0	0
	sp	Q92623	Q92623	HUMAN	TTC9	Tetratricopeptide repeat protein 9A	4	2	3	0	1	1063.69	883.25	516.321	253.559	218.944	289.628	227.817	251.022	233.878	240.749	917.274	369.955	256.007	275.152	316.935	292.744	331.313	340.732	423.044	445.426	1328.83	763.474	383.823	365.775	416.476	372.646	412.32	336.284	423.599	378.766	0	0	0	0	0
	sp	P40222	P40222	HUMAN	TXLNA	Alpha-taxilin	26	17	20	0	1	1275.32	2042.67	3716.99	4088.03	4666.61	3200.91	4544.1	2643.22	4163.27	3877.57	809.989	2346.57	2414.73	2112.73	1905.9	1861.14	1764.76	2099.72	1760.7	1855.36	1143.33	2521.9	2936.66	2644.74	2533.22	2365.59	2554.42	2590.98	2383.23	2046.42	0	0	0	0	0
	sp	P43251	P43251	HUMAN	BTD	Biotinidase	1	1	1	0	1	499.955	255.744	165.597	133.57	96.9442	107.307	102.361	167.753	140.292	153.333	169.052	58.9039	42.2475	48.6245	79.5669	98.0275	108.065	85.5461	85.3638	59.961	719.77	312.95	201.39	271.796	349.049	433.43	507.35	502.218	500.375	531.538	0	0	0	0	0
	sp	Q99541	Q99541	HUMAN	PLIN2	Perilipin-2	7	4	7	0	1	142.354	372.271	1254.48	1355.85	1407.93	1333.53	1476.91	982.2	1354.05	1118.8	82.8845	414.866	473.994	572.439	645.99	667.699	735.45	612.397	747.718	760.292	90.5675	367.92	695.211	1051.49	906.798	989.014	773.769	1016.3	974.522	1054.14	0	0	0	0	0
	sp	O75616	O75616	HUMAN	ERAL1	GTPase Era, mitochondrial	4	3	3	0	1	169.051	241.149	569.487	658.072	676.159	411.311	626.037	339.913	552.6	522.05	189.32	657.953	890.747	606.439	489.578	424.811	387.342	472.419	348.441	399.27	202.331	422.024	681.707	488.332	453.142	379.869	454.568	473.555	444.055	387.016	0	0	0	0	0
	tr	I3L2B0	I3L2B0	HUMAN	CLUH	Clustered mitochondria protein homolog	2	2	4	0	1	32.7314	60.9178	227.492	263.338	271.322	205.623	266.137	134.923	223.641	242.863	25.6165	167.468	237.091	137.205	134.218	88.4753	93.4014	123.356	124.367	136.485	71.6672	399.816	585.192	404.369	404.889	334.707	331.641	379.065	334.608	298.076	0	0	0	0	0
	sp	O95900	O95900	HUMAN	TRUB2	Probable tRNA pseudouridine synthase 2	4	2	3	0	1	384.816	607.792	1157.39	1037.86	1213.84	746.376	1257.9	592.604	1203.98	993.694	199.652	583.149	605.764	404.61	338.626	278.96	259.252	348.861	277.748	342.507	180.237	415.486	594.412	407.224	387.536	353.52	396.353	434.259	474.989	398.622	0	0	0	0	0
	sp	Q16690	Q16690	HUMAN	DUSP5	Dual specificity protein phosphatase 5	3	1	4	0	1	102.494	648.022	464.181	493.018	434.144	361.689	434.805	486.977	513.212	501.01	16.8871	91.975	74.612	99.7155	104.67	113.006	102.283	94.5392	69.2661	60.3801	53.499	318.697	376.098	419.033	502.708	565.931	405.973	398.47	300.136	225.827	0	0	0	0	0
	sp	Q9H213	Q9H213	HUMAN	MAGEH1	Melanoma-associated antigen H1	2	1	1	0	1	76.5086	93.4993	160.419	137.562	172.331	113.717	134.976	116.129	138.94	169.493	24.5441	72.3918	60.396	55.2717	48.7426	47.2136	44.0743	59.1249	50.7772	49.0429	43.7407	110.707	95.3024	116.733	111.283	111.868	126.662	123.584	96.686	90.4096	0	0	0	0	0
	sp	Q9Y546	Q9Y546	HUMAN	LRRC42	Leucine-rich repeat-containing protein 42	4	1	2	0	1	165.117	254.202	439.441	468.248	463.042	379.691	450.123	389.232	449.852	446.342	23.7162	63.0614	79.1033	59.7523	76.3734	56.7014	64.5182	67.3695	73.8416	73.8882	80.7515	292.501	451.686	381.865	355.054	354.467	328.579	342.873	325.93	298.6	0	0	0	0	0
	sp	P35611-3	P35611	HUMAN	ADD1	Isoform 3 of Alpha-adducin	15	7	12	0	1	1889.92	1284.1	900.096	1056.38	1159.21	1238.53	1111.91	1341.09	1127.92	1134.44	1445.67	546.391	827.694	851.101	966.569	924.246	1081.54	1110.35	989.614	734.802	2962.9	1429.6	1768.63	2014.78	2036.98	1915.01	1794.79	1825.3	1621.17	1353.63	0	0	0	0	0
	sp	Q8IWA4	Q8IWA4	HUMAN	MFN1	Mitofusin-1	15	9	9	0	1	938.073	1085.15	1731.9	1731.79	1934.16	1938.27	1996.92	1648.91	2030.81	1803.68	381.149	935.995	769.75	813.293	979.912	923.11	1008.19	964.709	997.611	915.18	511.916	1050.78	1152.12	1203.39	1399.5	1383.91	1475.29	1630.31	1660.04	1721.48	0	0	0	0	0
	sp	Q96IZ6	Q96IZ6	HUMAN	METTL2A	Methyltransferase-like protein 2A	8	6	7	0	1	243.023	421.152	1057.38	964.988	1016.92	845.037	1005.54	692.157	871.563	845.004	89.275	496.256	442.234	367.609	343.435	323.317	257.632	336.994	288.695	369.19	295.214	984.915	1216.89	1055.54	945.322	984.846	942.783	966.911	915.322	1047.63	0	0	0	0	0
	sp	O14925	O14925	HUMAN	TIMM23	Mitochondrial import inner membrane translocase subunit Tim23	4	1	1	0	1	298.399	366.082	721.589	544.632	543.974	346.976	567.248	322.689	502.324	458.445	54.9278	149.082	119.994	70.8944	97.8735	63.0542	84.2119	76.1291	62.4115	71.5719	62.1693	121.992	129.635	75.5809	94.1994	103.059	117.081	92.2218	131.391	140.422	0	0	0	0	0
	sp	P28074	P28074	HUMAN	PSMB5	Proteasome subunit beta type-5	7	6	7	0	1	209.845	456.961	1281.89	1537.02	1302.71	1214.23	1351.08	1256.15	1383.07	1246.47	155.804	552.254	819.43	622.078	706.411	566.203	582.777	636.36	649.352	608.275	206.184	744.882	1409.63	1015.42	856.451	977.258	1008.31	1095.28	1233.63	1455.6	0	0	0	0	0
	sp	Q8IZK6	Q8IZK6	HUMAN	MCOLN2	Mucolipin-2	3	2	2	0	1	145.469	172.579	550.956	471.864	620.707	474.085	655.006	353.409	643.227	527.479	97.0436	289.127	264.486	284.362	327.54	332.302	329.518	339.955	385.537	383.664	96.0345	258.555	424.242	437.826	495.658	579.833	548.099	678.502	762.235	942.595	0	0	0	0	0
	sp	Q9UEY8	Q9UEY8	HUMAN	ADD3	Gamma-adducin	10	6	6	0	1	2372.28	1727.13	1037.2	1230.06	1302.27	1452.75	1170.42	1580.63	1246.89	1314.94	1120.62	537.342	810.814	946.738	1036.65	1032.73	1059.64	1054.2	967.841	790.122	1093.98	555.263	693.073	784.032	724.027	724.232	723.987	613.018	601.47	500.184	0	0	0	0	0
	sp	Q9NUI1	Q9NUI1	HUMAN	DECR2	Peroxisomal 2,4-dienoyl-CoA reductase	3	1	1	0	1	201.426	206.901	336.056	415.789	426.125	409.639	360.663	363.039	356.347	339.592	9.72234	19.4909	40.932	28.2808	31.9478	29.8805	33.0918	33.3571	21.5826	24.7467	24.4458	57.9585	166.245	139.883	148.68	136.331	132.021	143.765	126.154	147.663	0	0	0	0	0
	sp	Q14061	Q14061	HUMAN	COX17	Cytochrome c oxidase copper chaperone	6	6	5	0	1	478.526	534.495	951.676	1216.75	1158.94	1086.35	1193.38	1275.37	1203.43	1286.76	482.379	1044.74	1114.65	1081.22	1015.08	1048.64	1207.23	1231.44	1371.64	1708.32	410.484	788.148	911.907	973.296	878.327	914.9	941.843	1097.05	822.28	707.655	0	0	0	0	0
	sp	Q9UKY1	Q9UKY1	HUMAN	ZHX1	Zinc fingers and homeoboxes protein 1	4	3	3	0	1	328.85	547.5	931.442	1098.67	1082.14	861.61	998.852	827.586	945.408	1060.66	230.49	538.44	547.046	433.235	435.022	360.026	369.349	427.608	399.822	446.305	227.519	521.62	646.657	517.912	460.871	421.852	451.222	434.678	430.362	358.174	0	0	0	0	0
	sp	P11047	P11047	HUMAN	LAMC1	Laminin subunit gamma-1	8	1	4	0	1	352.056	473.659	904.747	661.989	943.93	856.005	1193.03	1071.52	1334.98	1562.71	74.4232	213.784	99.0681	142.286	141.242	193.526	141.338	161.336	192.327	218.767	195.02	575.156	499.079	572.124	660.267	825.234	771.919	706.645	715.1	708.812	0	0	0	0	0
	sp	Q9BYX4	Q9BYX4	HUMAN	IFIH1	Interferon-induced helicase C domain-containing protein 1	13	6	11	0	1	918.29	1484.69	3533.68	1858.45	1823.45	1617.81	2067.55	1574.94	2177.19	2113.84	206.295	600.596	439.729	404.776	387.591	402.17	422.618	422.119	503.217	483.978	500.231	1233.04	925.763	1082.01	1063.82	1249.83	1198.53	1335.21	1264.25	1350.52	0	0	0	0	0
	sp	O95433	O95433	HUMAN	AHSA1	Activator of 90 kDa heat shock protein ATPase homolog 1	16	9	13	0	1	1462.23	1709.87	3485.99	3652.66	3463.44	3025.28	3171.23	2593.4	2852.83	2788.23	566.642	1226.72	1606.24	1370.63	1359.8	1135.89	1148.36	1153.22	1100.89	1123.14	915.331	1877.41	2584.64	2097.78	1999.02	1948.78	1924.96	1817.69	1872.19	1984.79	0	0	0	0	0
	sp	Q9UJY4	Q9UJY4	HUMAN	GGA2	ADP-ribosylation factor-binding protein GGA2	11	8	9	0	1	3293	1771.03	1335.45	1826.01	1869.87	1951.31	1644.81	1761.69	1518.89	1671	1374.75	509.962	885.809	885.061	890.702	840.522	858.36	865.233	801.265	796.527	1476.24	793.597	931.795	954.869	923.728	852.491	880.259	854.447	808.668	705.883	0	0	0	0	0
	sp	Q16763	Q16763	HUMAN	UBE2S	Ubiquitin-conjugating enzyme E2 S	2	3	1	0	1	16.4717	69.2986	139.824	221.326	331.323	95.75	383.439	80.0054	312.567	240.552	30.0949	158.181	388.722	209.177	220.567	163.614	148.782	235.848	155.598	198.877	9.3518	45.59	186.815	96.9994	89.9228	81.6647	76.8873	84.7335	76.0542	48.1109	0	0	0	0	0
	sp	Q3B7T1	Q3B7T1	HUMAN	EDRF1	Erythroid differentiation-related factor 1	7	4	3	0	1	358.743	541.5	1105.8	1070.38	1340.22	822.696	1439.8	739.099	1438.66	1471.58	78.2728	279.986	299.61	229.063	202.007	216.179	220.669	303.854	248.484	342.073	45.931	142.74	226.621	180.183	195.856	189.434	190.649	212.889	187.684	182.134	0	0	0	0	0
	sp	O75179	O75179	HUMAN	ANKRD17	Ankyrin repeat domain-containing protein 17	14	7	14	0	1	626.003	1047.99	1929.65	2216.3	2271.67	1904.46	2227.4	1507.95	1887.49	1942.06	300.559	895.859	1103.26	893.41	883.621	795.952	758.523	850.755	850.215	853.456	606.078	1392.19	1979.63	1722.02	1728.83	1482.54	1492.48	1527.35	1553.17	1379.91	0	0	0	0	0
	sp	Q5UIP0	Q5UIP0	HUMAN	RIF1	Telomere-associated protein RIF1	33	23	27	0	1	2272.94	2832.52	5436.98	7668.6	7426.87	5892.98	7253.31	4929.3	6597.87	6580.73	1630.27	4618.18	6290.41	4200.86	3789.38	3137.24	3210.17	3705.61	3533.67	3856.98	2221.49	4508.19	7720.57	5034.88	4572.37	3733.79	3612.01	3377.01	3384.15	2282.03	0	0	0	0	0
	sp	Q6P5R6	Q6P5R6	HUMAN	RPL22L1	60S ribosomal protein L22-like 1	2	2	4	0	1	46.778	106.622	297.08	425.171	425.949	313.376	277.988	142.608	197.194	248.795	29.6065	165.18	227.182	176.244	120.411	136.495	96.6932	137.786	103.212	159.783	130.818	488.363	802.122	654.028	612.189	565.655	481.573	565.017	554.924	555.288	0	0	0	0	0
	sp	O15318	O15318	HUMAN	POLR3G	DNA-directed RNA polymerase III subunit RPC7	2	1	1	0	1	30.1135	79.2333	339.19	423.374	609.268	442.575	597.213	343.612	513.69	396.368	13.3206	169.586	130.606	130.936	72.3072	123.364	67.8038	108.517	137.147	165.889	31.4793	144.007	173.042	126.046	119.753	107.374	78.8354	86.8869	72.7404	80.3495	0	0	0	0	0
	sp	Q9NQ88	Q9NQ88	HUMAN	TIGAR	Fructose-2,6-bisphosphatase TIGAR	7	4	6	0	1	460.693	630.914	1029.32	1160.22	1114.35	1026.75	913.252	760.195	904.41	938.994	249.608	537.182	708.714	744.147	689.28	610.73	617.11	643.184	591.454	638.463	296.32	606.686	795.393	869.37	974.62	866.815	1013.45	1099.05	1100.95	1135.29	0	0	0	0	0
	sp	O60381-3	O60381	HUMAN	HBP1	Isoform 3 of HMG box-containing protein 1	1	1	1	0	1	1179.2	304.53	185.983	197.263	189.182	381.797	129.863	449.153	141.901	210.111	327.977	40.6664	73.0039	111.895	114.632	135.481	134.524	107.262	115.567	93.2025	1290.49	340.394	223.057	300.745	343.389	305.213	283.687	265.994	288.082	299.829	0	0	0	0	0
	sp	O15162	O15162	HUMAN	PLSCR1	Phospholipid scramblase 1	2	2	1	0	1	78.0134	205.941	456.478	401.206	296.563	247.018	239.834	259.309	232.809	259.994	39.8712	130.45	256.235	211.341	156.346	147.441	134.446	146.098	141.316	117.948	49.5408	244.298	298.222	323.179	201.176	314.634	200.186	188.338	181.164	228.103	0	0	0	0	0
	sp	Q9NV66	Q9NV66	HUMAN	TYW1	tRNA wybutosine-synthesizing protein 1 homolog	11	4	4	0	1	799.568	961.739	1722.11	1876.23	1898.69	1942.88	1832.17	1987.63	1972.35	2032.41	157.676	380.942	360.646	396.3	418.888	453.972	456.371	449.344	466.965	478.5	167.437	345.144	358.867	347.715	345.321	361.221	331.176	319.287	310.372	311.443	0	0	0	0	0
	sp	P00966	P00966	HUMAN	ASS1	Argininosuccinate synthase	5	2	3	0	1	102.304	193.458	252.364	183.476	1118.89	1713.58	2536.97	608.077	737.348	248.772	48.3045	136.021	152.932	85.0627	89.0705	155.064	158.157	110.383	130.698	204.392	116.158	467.759	317.993	256.512	198.939	202.343	312.402	408.912	626.32	1209.95	0	0	0	0	0
	sp	Q8N5I9	Q8N5I9	HUMAN	C12orf45	Uncharacterized protein C12orf45	6	3	6	0	1	163.682	233.948	749.025	751.909	975.129	762.693	996.975	649.933	975.879	886.645	222.278	659.926	556.069	553.579	550.126	457.809	490.817	513.374	492.383	483.951	144.872	589.721	672.534	608.498	617.996	592.235	536.297	588.1	500.752	461.367	0	0	0	0	0
	sp	P09914	P09914	HUMAN	IFIT1	Interferon-induced protein with tetratricopeptide repeats 1	12	12	13	0	1	292.021	581.22	1777.35	1718.61	1369.62	1381.18	1232.41	1352.38	1438.29	1520.08	233.51	1112.68	2217.96	1959.81	1768.12	1422.56	1322.09	1237.93	1437.73	1101.04	209.614	885.562	1764.38	2194.34	2004.18	1790.37	1611.5	1612.52	1312.93	1126.21	0	0	0	0	0
	sp	Q15649	Q15649	HUMAN	ZNHIT3	Zinc finger HIT domain-containing protein 3	7	4	4	0	1	321.494	473.041	851.669	751	838.871	624.052	844.697	536.578	782.816	680.554	367.038	643.078	577.744	569.584	581.159	554.893	553.064	567.878	476.137	564.926	275.627	608.963	559.225	449.828	443.569	404.251	355.902	398.063	418.904	716.831	0	0	0	0	0
	sp	P08243	P08243	HUMAN	ASNS	Asparagine synthetase [glutamine-hydrolyzing]	9	2	7	0	1	276.504	934.782	1413.39	1762.38	2269.59	2440.05	2827.79	1744.7	2186.42	1781.02	60.0411	267.882	351.524	205.345	227.13	208.811	226.708	237.233	263.715	331.606	225.309	1133.53	1495.99	1187.98	1137.51	1230.57	1377.62	1442.95	1275.72	1119.76	0	0	0	0	0
	sp	Q96CP6	Q96CP6	HUMAN	GRAMD1A	GRAM domain-containing protein 1A	1	2	2	0	1	13.8959	25.2978	46.0079	42.8922	48.1844	36.8269	45.8593	29.8519	40.9368	41.6104	146.184	345.661	360.111	289.417	333.271	380.678	365.99	401.986	482.997	579.388	50.8862	108.9	126.431	119.291	135.343	149.201	145.335	145.131	136.152	116.167	0	0	0	0	0
	sp	Q9Y221	Q9Y221	HUMAN	NIP7	60S ribosome subunit biogenesis protein NIP7 homolog	3	1	1	0	1	170.344	210.582	430.827	471.229	490.542	401.499	481.52	368.31	466.933	403.44	138.081	328.151	368.09	285.928	291.06	244.804	231.255	236.382	255.268	272.598	75.4107	134.327	205.104	152.322	190.281	150.644	157.633	149.296	170.37	146.836	0	0	0	0	0
	sp	Q9Y244	Q9Y244	HUMAN	POMP	Proteasome maturation protein	3	2	3	0	1	73.8771	235.205	403.9	343.59	620.939	349.741	724.686	307.475	598.807	467.198	62.9264	437.46	418.45	367.981	366.627	326.493	307.558	395.841	345.341	391.814	65.0564	308.458	503.942	508.528	490.437	504.971	501.227	550.356	576.297	632.451	0	0	0	0	0
	sp	Q96HI0	Q96HI0	HUMAN	SENP5	Sentrin-specific protease 5	4	2	1	0	1	197.94	251.586	450.011	547.67	552.722	518.224	560.294	451.785	503.826	496.509	73.9567	174.697	121.781	92.1741	103.765	99.9041	82.9299	111.083	93.3659	125.273	59.4095	111.244	143.629	147.843	125.126	140.71	124.542	138.736	119.231	112.729	0	0	0	0	0
	sp	Q8N4N3	Q8N4N3	HUMAN	KLHL36	Kelch-like protein 36	9	4	3	0	1	2293.22	1395.16	768.03	745.329	651.908	884.012	592.711	794.732	600.062	640.508	1337.77	402.163	310.116	434.476	505.352	624.402	613.107	499.432	488.186	450.066	739.073	368.535	330.183	383.171	481.614	544.498	542.54	452.919	517.636	495.146	0	0	0	0	0
	sp	P62495	P62495	HUMAN	ETF1	Eukaryotic peptide chain release factor subunit 1	13	6	8	0	1	703.771	925.334	1683.29	1970.13	1981.97	1834.03	1927.25	1618.77	1721.19	1687.13	285.564	624.388	743.543	711.175	639.795	638.07	602.158	623.257	458.886	555.182	408.454	683.013	948.709	765.383	759.492	699.459	754.438	747.111	814.816	727.703	0	0	0	0	0
	sp	Q9NX58	Q9NX58	HUMAN	LYAR	Cell growth-regulating nucleolar protein	16	16	13	0	1	1355.99	1665.03	3050.67	4393.99	4076.92	4554.91	4297.97	3733.24	3700.53	3755.33	1350.3	3169.01	3281.68	3146.37	2744.18	2648.03	2169.91	2332.06	2486.87	2710.68	1205.88	2580.62	3435.96	3109.86	2701.66	2380.83	2368.88	2426.62	2242.1	1910.77	0	0	0	0	0
	sp	P13995	P13995	HUMAN	MTHFD2	Bifunctional methylenetetrahydrofolate dehydrogenase/cyclohydrolase, mitochondrial	10	6	12	0	1	436.545	1088.15	2166.2	2868.58	3042.59	2509.3	3076.72	2005.46	2584.1	2240.2	214.818	1872.72	2340.7	1716.42	1733.85	1642.38	1544.24	1527.83	1772.14	2043.68	220.907	1868.93	2951.01	2650.03	2565.05	2653.09	2764.97	2856.98	2560.74	2137.24	0	0	0	0	0
	sp	P53701	P53701	HUMAN	HCCS	Cytochrome c-type heme lyase	6	4	3	0	1	285.176	339.794	770.152	911.07	996.882	759.591	900.43	663.32	847.337	704.374	319.999	626.68	1060.94	744.432	875.065	775.369	802.414	769.813	950.015	890.599	151.802	301.518	596.359	477.107	511.43	467.108	463.755	478.353	430.691	299.714	0	0	0	0	0
	sp	Q96C10	Q96C10	HUMAN	DHX58	Probable ATP-dependent RNA helicase DHX58	3	2	4	0	1	229.572	264.913	507.711	439.415	336.161	323.162	328.918	329.061	307.876	397.464	56.1957	113.43	108.531	75.5401	87.5144	72.4026	77.3168	73.2388	78.2394	74.5646	129.977	232.799	207.974	195.895	179.713	198.743	183.892	179.118	202.585	295.314	0	0	0	0	0
	sp	Q13310-3	Q13310	HUMAN	PABPC4	Isoform 3 of Polyadenylate-binding protein 4	25	21	28	0	1	1675.57	2553.07	4304.42	4371.94	4495.15	3853.73	4719.6	3728.96	4472.09	4413.88	1230.77	3652.32	3991.94	3413.56	3451.14	3621.56	3785.2	3889.95	3326.97	3570.12	1599.33	3550.5	4432.71	3863.91	4018.89	3821.79	4430.55	4621.46	4542.6	4810.42	0	0	0	0	0
	sp	Q96JC9	Q96JC9	HUMAN	EAF1	ELL-associated factor 1	3	1	1	0	1	212.369	279.966	480.604	454.207	513.095	427.677	528.825	447.231	531.313	565.46	51.8298	114.277	95.638	96.9523	89.6531	112.155	106.837	143.029	96.5453	123.641	99.5512	161.647	186.698	192.835	194.299	211.9	238.627	254.312	196.287	208.127	0	0	0	0	0
	sp	Q9NNW5	Q9NNW5	HUMAN	WDR6	WD repeat-containing protein 6	2	3	3	0	1	128.482	176.14	313.253	286.33	321.015	227.81	282.336	214.871	288.091	256.072	267.266	591.441	507.796	462.248	487.901	414.411	382.756	448.946	407.7	400.092	129.64	260.454	338.769	327.042	298.532	336.596	297.988	310.406	332.943	331.829	0	0	0	0	0
	sp	Q8N653	Q8N653	HUMAN	LZTR1	Leucine-zipper-like transcriptional regulator 1	4	2	4	0	1	295.1	350.891	665.465	662.137	545.832	464.887	460.577	460.143	500.892	590.769	152.313	334.398	425.857	328.381	373.266	328.512	314.921	335.694	303.739	282.938	172.548	295.028	400.149	329.091	336.113	372.333	328.208	333.311	361.594	573.352	0	0	0	0	0
	sp	Q5W0B1	Q5W0B1	HUMAN	RNF219	RING finger protein 219	13	8	4	0	1	873.978	1165.78	1665.35	2285.99	2590.97	2283.21	2576.26	1763.28	2215.17	2205.44	756.679	1621.38	1608.39	1281.19	1211.2	1126.53	1236.07	1381.04	1510.79	1790.15	586.107	1155.44	1532.53	1224.75	1088.69	1063.67	929.987	946.514	745.937	572.422	0	0	0	0	0
	sp	Q8NB46	Q8NB46	HUMAN	ANKRD52	Serine/threonine-protein phosphatase 6 regulatory ankyrin repeat subunit C	6	3	1	0	1	209.496	328.822	789.536	1019.4	1083.94	778.173	1131.12	610.514	1060.18	1065.55	105.363	407.439	366.964	373.013	283.206	301.021	235.667	373.091	351.341	472.254	27.0986	73.9694	121.837	84.7698	74.4057	82.6044	86.1941	90.3671	76.0321	79.1983	0	0	0	0	0
	sp	Q86UK7	Q86UK7	HUMAN	ZNF598	Zinc finger protein 598	9	4	9	0	1	666.772	928.901	1542.64	1534.06	1437.3	1498.09	1619.98	1188.78	1422.81	1398.51	153.666	300.551	382.165	325.476	288.776	271.434	215.636	268.158	329.848	274.197	437.551	801.006	1212.13	1103.78	1047.64	1032.73	1012.95	966.901	1028.02	900.078	0	0	0	0	0
	sp	Q8NHH9	Q8NHH9	HUMAN	ATL2	Atlastin-2	10	2	6	0	1	496.21	705.202	943.296	1058.31	1031.86	1036.27	1025.04	1058.48	983.098	1114.43	123.663	278.207	162.36	225.103	189.345	247.293	185.653	264.533	180.721	264.003	378.352	772.22	646.899	754.844	584.704	831.507	646.251	898.211	615.929	767.623	0	0	0	0	0
	sp	Q8TBZ6	Q8TBZ6	HUMAN	TRMT10A	tRNA methyltransferase 10 homolog A	6	3	5	0	1	496.815	501.25	980.581	1031.18	1067.81	1071.42	1185.15	960.74	1159.29	1127.84	294.609	750.345	923.78	811.611	724.941	661.056	632.993	689.843	724.454	732.805	386.449	701.992	1135.44	996.049	934.027	829.181	824.897	733.741	711.788	536.57	0	0	0	0	0
	sp	Q8IY22	Q8IY22	HUMAN	CMIP	C-Maf-inducing protein	1	4	2	0	1	46.5027	102.532	123.481	109.25	132.165	93.1849	139.196	105.306	146.427	166.403	273.801	682.731	573.075	582.42	503.139	592.853	446.59	511.393	553.954	500.38	107.06	207.049	253.844	229.438	225.612	233.876	216.892	220.531	237.749	232.545	0	0	0	0	0
	sp	P13693	P13693	HUMAN	TPT1	Translationally-controlled tumor protein	10	12	12	0	1	763.898	1023.2	1509.56	1601.69	1924.38	1758.76	1970.79	1739.5	1936.03	1913.86	1099.1	2512.78	2718.57	2329.33	2524.6	2066.68	2414.46	2558.02	2512.87	2586.32	947.626	2081.18	2380.48	2268.66	2301.47	2329.31	2329.96	2224.64	2033.99	1879.64	0	0	0	0	0
	sp	Q5T6F2	Q5T6F2	HUMAN	UBAP2	Ubiquitin-associated protein 2	13	13	11	0	1	601.797	1032.45	2620.7	3557.97	3882.97	2992.46	4034.53	2678.06	3522.86	3562.29	547.56	2490.92	3404.93	2549.48	2566.22	2157.9	2123.96	2484.48	2256.46	2405.37	379.221	1370.09	2716.9	2290.69	2163.5	1970	2056.25	1861.12	1589.34	1312.58	0	0	0	0	0
	sp	Q9ULD9	Q9ULD9	HUMAN	ZNF608	Zinc finger protein 608	1	2	2	0	1	73.9073	119.63	180.544	197.134	180.107	207.763	153.523	173.37	145.747	174.452	82.0637	208.689	171.109	223.712	239.649	257.177	291.626	257.686	187.186	150.869	105.869	263.772	217.894	277.421	314.621	324.055	313.425	380.315	352.963	359.127	0	0	0	0	0
	sp	Q15646	Q15646	HUMAN	OASL	2'-5'-oligoadenylate synthase-like protein	3	1	4	0	1	48.798	197.096	556.05	519.973	490.197	474.388	372.261	459.131	471.508	431.912	51.2744	247.467	473.729	433.064	443.836	351.768	408.891	310.226	412.777	287.381	34.1651	300.553	490.873	628.881	657.588	687.806	583.849	598.042	434.118	307.46	0	0	0	0	0
	sp	Q9BY44	Q9BY44	HUMAN	EIF2A	Eukaryotic translation initiation factor 2A	14	7	10	0	1	1208.16	1536.77	2637.46	2802.17	3047.62	2794.96	3060.51	2723.29	2884.54	2943.6	458.847	1127.41	1188.37	1060.65	1076.16	894.517	951.05	1029.53	1003.58	1125.41	586.349	1033.96	1504.31	1326.53	1299.91	1435.03	1302.36	1239.96	1197.88	1136.6	0	0	0	0	0
	sp	O60678	O60678	HUMAN	PRMT3	Protein arginine N-methyltransferase 3	4	1	3	0	1	156.52	210.255	524.823	688.502	712.23	649.314	708.324	529.496	588.928	589.02	44.8646	137.278	271.482	176.246	159.815	111.261	125.681	133.3	143.289	151.796	109.133	320.986	580.307	425.524	394.626	319.956	331.622	334.725	297.509	294.23	0	0	0	0	0
	sp	Q14534	Q14534	HUMAN	SQLE	Squalene monooxygenase	7	5	5	0	1	310.643	1186.41	1201.97	912.87	1060.53	966.362	1229.74	775.16	1223.12	1007.97	156.311	931.187	507.952	633.388	733.123	768.333	705.271	650.655	741.948	723.373	126.668	601.963	648.245	825.759	970.054	879.233	826.873	871.472	766.763	766.608	0	0	0	0	0
	sp	Q86Y07	Q86Y07	HUMAN	VRK2	Serine/threonine-protein kinase VRK2	2	3	4	0	1	136.335	156.247	389.623	422.385	448.299	367.74	444.545	333.149	482.798	510.399	183.379	572.062	686.959	606.848	578.145	530.354	501.318	623.661	487.317	549.683	201.648	615.895	748.342	591.62	584.93	594.235	633.252	709.06	739.697	626.331	0	0	0	0	0
	sp	Q8TBM8	Q8TBM8	HUMAN	DNAJB14	DnaJ homolog subfamily B member 14	4	3	3	0	1	306.365	526.457	641.79	402.002	405.936	349.889	522.927	310.852	449.197	477.576	379.935	791.353	513.38	541.336	611.456	658.819	589.066	659.76	642.489	594.53	284.268	540.877	514.019	547.567	575.553	531.897	703.015	683.947	750.256	742.147	0	0	0	0	0
	sp	Q9BVW5	Q9BVW5	HUMAN	TIPIN	TIMELESS-interacting protein	2	5	3	0	1	35.57	55.8071	143.355	287.26	287.033	189.463	265.172	144.193	225.692	231.995	132.03	581.577	1135.14	655.676	568.832	417.362	460.682	600.796	495.439	611.939	72.6296	224.079	773.297	505.123	418.896	330.611	326.772	294.411	264.439	194.286	0	0	0	0	0
	sp	Q96SB4	Q96SB4	HUMAN	SRPK1	SRSF protein kinase 1	13	7	9	0	1	333.051	377.694	927.786	1325.02	1540.46	1249.66	1478.1	985.232	1263.16	1162.55	441.413	1057.28	1775.86	1169.33	1137.55	904.092	910.078	1079.32	980.619	1053.57	410.242	887.079	1799.38	1256.52	1260.19	1171.53	1008.74	926.489	874.875	683.584	0	0	0	0	0
	sp	P23381	P23381	HUMAN	WARS	Tryptophan--tRNA ligase, cytoplasmic	22	16	22	0	1	1194.77	3428.28	3699.83	3651.66	3039.58	3704.08	3517.37	2730.52	2872.38	2579.12	695.151	2569.75	2062.88	1775.32	1685.74	1886.61	2064.06	1885.82	1901.31	2237.6	1134.9	2804.66	2540.82	2849.67	2803.1	3442.44	3522.25	4205.18	4243.79	4444.75	0	0	0	0	0
	sp	Q04637-8	Q04637	HUMAN	EIF4G1	Isoform 8 of Eukaryotic translation initiation factor 4 gamma 1	3	1	3	0	1	113.605	245.614	459.678	356.48	380.167	269.902	345.839	202.478	290.679	267.348	21.6452	60.4336	80.3103	58.1472	58.967	53.0184	49.5038	56.3887	72.2681	58.0967	66.5888	157.057	194.589	202.567	197.517	209.481	193.933	185.514	196.505	188.46	0	0	0	0	0
	sp	Q9GZR2	Q9GZR2	HUMAN	REXO4	RNA exonuclease 4	10	10	11	0	1	751.298	751.034	1787.94	1849.59	1831.04	1726.47	1911.73	1451.7	1763.61	1656.54	683.722	1756.41	1731.16	1503.38	1415.57	1295.91	1213.56	1268.53	1404.89	1600.83	857.054	1545.29	1880.91	1759.47	1812.97	1744.35	1752.46	1866.22	2080.77	1917.07	0	0	0	0	0
	sp	Q6ICB0	Q6ICB0	HUMAN	DESI1	Desumoylating isopeptidase 1	2	1	2	0	1	103.177	262.612	723.827	647.156	560.255	443.867	611.88	469.914	609.888	622.936	25.733	113.35	128.796	87.4595	74.3713	85.8202	85.3808	101.941	103.045	116.141	97.0957	491.451	536.98	437.82	417.349	442.91	505.046	588.731	552.912	588.557	0	0	0	0	0
	sp	Q68D10	Q68D10	HUMAN	SPTY2D1	Protein SPT2 homolog	12	9	9	0	1	686.292	1098.62	1538.28	1429.54	1579.5	1408.17	1739.5	1517.54	1990.66	1967.12	801.402	2047.83	1652.26	1533.39	1786	1670.62	1594.12	1970.84	1728.78	1862.08	725.565	1478.2	1623.38	1487.53	1613.47	1580.12	1683.96	1730.69	1710.73	1256.21	0	0	0	0	0
	sp	O94782	O94782	HUMAN	USP1	Ubiquitin carboxyl-terminal hydrolase 1	3	3	2	0	1	178.362	255.002	415.394	594.189	727.714	329.067	757.639	272.876	737.949	661.068	164.299	346.305	521.949	340.934	336.8	266.093	300.826	364.695	244.955	291.537	136.679	332.086	666.993	451.721	424.545	333.299	286.639	319.592	307.444	250.824	0	0	0	0	0
	sp	Q8NC60	Q8NC60	HUMAN	NOA1	Nitric oxide-associated protein 1	9	3	5	0	1	751.335	830.394	1703.7	1776.95	2045.83	1349.04	2038.41	1229.42	1794.69	1624.56	73.9707	155.296	204.215	173.682	170.065	187.42	173.371	175.76	206.625	210.357	317.488	614.481	819.46	544.174	494.887	467.391	459.79	463.289	525.482	525.935	0	0	0	0	0
	sp	Q9NSD4	Q9NSD4	HUMAN	ZNF275	Zinc finger protein 275	2	1	1	0	1	184.844	227.218	410.914	310.681	339.596	284.958	323.071	274.962	348.101	352.479	34.2804	97.0649	83.6199	80.9375	92.8407	99.2337	106.484	98.2283	93.5369	90.891	32.1227	111.565	58.7642	60.7812	59.729	77.1692	73.183	72.7752	106.238	128.464	0	0	0	0	0
	sp	Q9NS56	Q9NS56	HUMAN	TOPORS	E3 ubiquitin-protein ligase Topors	1	2	1	0	1	27.73	43.0912	54.7102	34.62	35.4757	24.7005	44.3337	20.8388	32.2424	35.9432	170.012	399.599	268.219	204.366	220.637	211.327	212.023	217.643	204.262	218.993	78.4231	151.458	94.2556	81.8145	74.4894	72.6453	52.9594	57.9393	73.3412	357.623	0	0	0	0	0
	sp	P11802	P11802	HUMAN	CDK4	Cyclin-dependent kinase 4	4	2	3	0	1	114.038	254.559	445.474	374.688	460.483	278.609	465.244	234.429	443.587	346.04	64.0365	291.576	305.744	226.624	221.034	240.086	201.277	249.611	300.231	339.021	91.5282	313.918	353.681	293.036	295.396	283.893	265.273	291.985	348.996	372.745	0	0	0	0	0
	sp	Q1ED39	Q1ED39	HUMAN	KNOP1	Lysine-rich nucleolar protein 1	5	6	5	0	1	160.885	227.468	513.743	684.884	816.559	598.453	716.679	509.948	689.672	626.132	356.302	901.582	1294.82	903.121	919.296	647.816	700.387	759.974	871.113	927.064	221.661	530.675	1049.29	821.648	851.202	663.934	655.791	587.802	620.988	431.788	0	0	0	0	0
	sp	Q5T0B9	Q5T0B9	HUMAN	ZNF362	Zinc finger protein 362	2	3	2	0	1	720.46	695.163	277.81	402.972	393.378	404.699	324.931	343.246	272.149	253.515	184.665	87.402	101.123	122.885	142.999	138.042	113.885	135.787	120.544	115.425	190.08	109.832	131.776	144.126	127.819	125.154	127.118	119.162	121.386	91.6154	0	0	0	0	0
	sp	Q16850	Q16850	HUMAN	CYP51A1	Lanosterol 14-alpha demethylase	2	3	3	0	1	40.3202	139.767	279.273	262.118	322.943	295.696	290.494	328.749	321.676	312.641	105.64	800.697	575.57	818.396	789.474	973.946	765.081	741.817	1050.48	1183.23	94.1773	409.668	473.18	584.621	520.186	518.177	432.752	408.356	316.765	293.92	0	0	0	0	0
	sp	O60841	O60841	HUMAN	EIF5B	Eukaryotic translation initiation factor 5B	40	26	33	0	1	3143.97	4231.51	7715.19	9417.68	8953.08	9169.65	8880.43	8144.07	7953.72	7992.89	1954.8	4602.2	5952.12	5327.05	5242.65	4853.01	4924.02	4795.82	4595.36	4674.96	2691.23	5689.15	7992.44	7715.42	7160.71	6897.69	6975.69	7131.57	5897.03	5468.27	0	0	0	0	0
	sp	Q86YM7	Q86YM7	HUMAN	HOMER1	Homer protein homolog 1	3	2	6	0	1	216.828	272.534	545.119	622.952	613.664	628.721	641.132	591.741	629.538	606.466	55.9495	153.139	201.817	172.466	214.438	182.116	174.147	172.722	128.646	125.407	378.238	710.925	1017.71	1055.3	1092.53	955.326	985.794	976.599	901.282	779.105	0	0	0	0	0
	sp	Q13686	Q13686	HUMAN	ALKBH1	Alkylated DNA repair protein alkB homolog 1	2	1	1	0	1	124.95	192.568	361.461	390.299	436.497	367.723	396.271	342.686	379.428	384.867	58.6966	113.475	164.805	115.461	103.24	93.2022	93.2231	100.807	121.159	118.926	45.4307	93.9282	133.381	106.214	124.747	107.036	89.6435	98.9252	95.0814	81.4096	0	0	0	0	0
	sp	Q5VV42	Q5VV42	HUMAN	CDKAL1	Threonylcarbamoyladenosine tRNA methylthiotransferase	8	7	8	0	1	414.121	516.094	1108.37	1224.35	1340.51	1375.21	1307.76	1373.52	1404.7	1405.39	567.776	1425.08	1078.21	1209.38	1186.34	1350.27	1332.49	1334.89	1479.1	1424.7	457.024	931.571	1072.72	915.983	989.607	967.21	927.426	952.598	869.124	693.423	0	0	0	0	0
	sp	Q9P0P0	Q9P0P0	HUMAN	RNF181	E3 ubiquitin-protein ligase RNF181	3	3	2	0	1	79.4261	199.247	429.161	407.418	489.343	436.887	447.751	433.422	389.924	493.086	66.5377	321.65	290.372	270.69	285.953	332.478	335.982	339.806	450.751	387.178	64.869	256.101	256.743	237.661	267.161	264.318	274.258	242.708	202.221	154.131	0	0	0	0	0
	sp	O15151	O15151	HUMAN	MDM4	Protein Mdm4	2	4	3	0	1	404.506	231.816	128.116	171.298	187.696	215.367	160.569	198.425	132.962	151.902	625.241	273.177	356.091	341.559	351.255	387.001	328.464	351.692	369.763	398.376	554.825	258.285	214.84	191.844	184.854	175.51	156.535	151.77	139.661	161.664	0	0	0	0	0
	sp	P08575	P08575	HUMAN	PTPRC	Receptor-type tyrosine-protein phosphatase C	54	29	40	132	1	18209.6	17602	10887.6	6001.59	4272.58	4265.48	3355.19	3643.66	3141.61	2799.32	13158.7	7798.92	5081.3	3999.35	3666.93	3333.31	3258.94	2909.66	2892.62	2474.79	17382.5	12117.2	5701.24	4618.01	4122.53	3934.01	3542.9	3248.36	3017.91	2800.54	62828.7	45677.1	26532.9	24877.1	18590.8
	sp	P20273	P20273	HUMAN	CD22	B-cell receptor CD22	16	11	14	38	1	4752.16	4843.51	3239.76	1995.43	1694.02	1711.13	1341.39	1564.15	1390.71	1202.81	4341.66	3587.58	1783.77	1693.92	1239.49	1232.79	1283.92	1219.9	1341.37	1316.13	5498.41	4165.88	2172.16	1790.81	1576.72	1372.21	1411.82	1353.41	1314.82	1180.78	20722.2	16613.9	7371.86	5564.41	5646.22
	sp	O60449-2	O60449	HUMAN	LY75	Isoform 2 of Lymphocyte antigen 75	19	15	19	56	1	3422.46	4382.51	2646.97	2505.01	2854.78	3289.84	4712.03	3929.25	4854.55	3566.07	2327.19	1828.62	1414.93	1552.99	1542.53	1780.69	1850.19	2036.55	2185.85	2562.07	3298.59	2371.18	2087.7	2040.71	2138.82	2903.42	2663.52	3173.53	3519.2	4428.89	16711.7	15194.9	13152.6	16317.4	12938.7
	sp	P01871-2	P01871	HUMAN	IGHM	Isoform 2 of Ig mu chain C region	54	52	70	42	1	2758.85	2434.86	1699.94	3225.12	5061.04	5962.1	7896.59	16863.8	12491.3	16828	1940.52	1291.56	1823.64	3650.42	5264.91	7534.77	9237.63	9376.16	7537.94	6674.2	2995.17	2599.92	3760.22	6592.78	9619.98	11858.3	14344.9	14349.3	15212.1	15234.2	12479.3	8174.25	15426.4	14536.4	9125.62
	sp	P16070	P16070	HUMAN	CD44	CD44 antigen	27	16	23	55	1	5292.66	5641.52	4717.08	3746.29	5344.22	5023.49	6464.34	5181.5	5391.62	4507.84	2939.86	2178.03	1788.98	1918.73	1988.02	2288.6	2206.26	2390.38	2324.06	1971.04	3993.95	3248.6	2390.49	2847.54	2940.74	3652.25	3104.78	3564	3371.22	3960.41	10825.7	10238.1	8691.47	10874.6	13752.8
	sp	P17927	P17927	HUMAN	CR1	Complement receptor type 1	13	8	8	42	1	2438.16	2692.87	2191.92	1789.41	1708.24	1594.79	1121.8	960.61	759.952	652.177	1313.2	1052.44	916.718	810.254	549.1	447.416	386.017	331.442	319.425	281.078	1959.77	1593.53	1181.81	1196.69	1034.9	883.807	619.775	573.832	562.501	564.289	10605.3	9622.26	7625.46	9231.65	3961.7
	sp	P04839	P04839	HUMAN	CYBB	Cytochrome b-245 heavy chain	8	5	11	11	1	4368.72	3527.82	2235.14	1299.66	966.532	964.351	791.816	969.502	800.122	817.401	2567.59	1206.24	927.594	773.462	733.537	690.315	716.839	676.32	689.78	578.11	4238.56	2378.61	1214.52	1073.99	925.956	938.596	907.389	855.056	818.5	1643.26	10245.9	4685.06	4055.37	2978.2	1365.5
	sp	P13746-2	P13746	HUMAN	HLA-A	Isoform 2 of HLA class I histocompatibility antigen, A-11 alpha chain	20	11	10	54	1	3308.41	3681.24	3311.83	2935.88	3701.26	4014.76	4690.33	4282.64	4738.81	4963.28	1644.01	1300.82	1460.92	1361.27	1644.94	1624.7	1729.26	1748.88	2471.14	2136.41	1350.52	1262.63	1169.78	1549.44	2076.2	2238.45	2203.94	2263.94	2642.11	2594.74	9790.35	11492.9	14290.8	10807.2	17576.5
	sp	P11049	P11049	HUMAN	CD37	Leukocyte antigen CD37	4	1	3	14	1	1271.21	1124.95	610.718	358.97	255.336	233.259	211.272	233.905	207.482	200.15	100.247	40.3492	38.4604	27.4944	31.1527	31.1728	28.9412	37.9986	43.4077	30.0734	707.722	437.965	208.258	139.81	104.349	111.929	104.912	85.9856	125.729	142.716	9623.07	5492.45	3206.07	2245.63	1355.87
	sp	P20023	P20023	HUMAN	CR2	Complement receptor type 2	25	16	26	47	1	3040.32	7864.26	7613.44	5809.79	4354.95	4173.08	3485.84	2307.9	2258.61	1971.88	2111	3986.81	2910.69	2243.3	1352.1	1245.68	1026.74	948.313	1177.54	1101.52	3523.69	5723.76	4578.98	4625.14	3432.39	3995.45	2709.66	2750.14	2181.28	2484.78	9584.11	17859.3	14765.8	12352.5	6625.35
	sp	P62736	P62736	HUMAN	ACTA2	Actin, aortic smooth muscle	274	199	218	29	1	56342	55348.2	43656.9	43111.8	45933.7	52271.6	45821.7	52842.7	49263.4	49596.7	39715.3	30516.1	32043.4	34173.7	34061.9	37515.5	38625.4	39139.2	41160.6	41193.3	42128.1	37116.1	31585.5	34243.5	34507.4	38101.9	37283.1	37928.8	36994.1	39590.9	8957.8	6137.32	3061.72	2850.1	5043.96
	sp	Q8IWA5-3	Q8IWA5	HUMAN	SLC44A2	Isoform 3 of Choline transporter-like protein 2	5	2	4	23	1	1430.21	1525.42	1515.56	865.405	647.674	693.52	518.936	689.593	424.752	405.208	157.678	128.834	103.633	104.386	117.618	109.524	95.7999	115.302	112.499	101.563	877.335	999.212	659.733	444.44	436.384	485.694	389.419	339.89	425.472	439.618	7956.39	9351.34	6867.68	6950.28	5387.46
	sp	Q96RQ3	Q96RQ3	HUMAN	MCCC1	Methylcrotonoyl-CoA carboxylase subunit alpha, mitochondrial	17	10	10	42	1	2729.55	2152.68	1801.33	1746.86	1913.32	2306.26	2070.56	2436.74	2140.13	2001.85	1189.77	766.027	829.463	1066.83	1164.38	1245.73	1234.15	1090.54	1122.71	1158.24	1647.87	1185.11	1079.15	1424.11	1524.83	1668.2	1679.48	1771.52	1868.15	1946	7845.25	7219.61	8688.9	12242.2	13630.6
	sp	P20701-2	P20701	HUMAN	ITGAL	Isoform 2 of Integrin alpha-L	11	6	8	34	1	2096.08	2146.66	1664.15	1639.81	1501.31	1816.65	1490.76	2133.65	1503.18	1757.62	1190.76	634.031	995.015	826.754	977.824	947.898	1220.42	1277.98	1522.72	1622.93	1875.84	1281.3	1301.98	1188.75	1081.29	1165.77	1309.81	1420.11	1354.19	1225.94	7504.62	5678.35	6947.27	7417.5	7187.68
	sp	P05165	P05165	HUMAN	PCCA	Propionyl-CoA carboxylase alpha chain, mitochondrial	8	5	10	35	1	1563.65	1070.71	965.136	702.959	793.795	898.807	887.974	1158.52	1039.29	1007.63	1160.43	556.015	454.805	597.036	797.724	913.106	998.299	866.796	942.701	929.976	2335.58	1582.72	1037.27	1393.44	1722.6	2035.91	2162.97	2329.67	2540.7	2884.35	6925.35	5158.25	5013.09	7534.87	9649.42
	sp	P32942	P32942	HUMAN	ICAM3	Intercellular adhesion molecule 3	5	3	2	24	1	1117.25	1038.05	786.774	484.615	506.411	548.764	532.248	588.331	561.774	512.018	871.07	589.466	469.494	472.772	500.183	584.861	633.503	580.946	623.769	530.848	400.467	285.857	209.68	255.44	279.719	301.724	305.288	327.126	327.747	367.222	6744.97	5419.68	4094.96	5186.74	6102.39
	sp	P05107	P05107	HUMAN	ITGB2	Integrin beta-2	20	9	19	41	1	1483.16	2159.65	2123.81	2075.48	2331.78	2367.19	2334.77	2567.61	2560.44	2454.11	662.868	955.827	1040.13	1029.37	1107.73	1039.45	1079.21	1140.72	1328.76	1217.11	1392.34	1719.36	1954.52	1814.82	1894.26	1553.73	1713.83	1630.11	1554.35	1170.06	6594.62	5412.32	5601.13	7096.74	6152.11
	sp	Q9UHN6	Q9UHN6	HUMAN	TMEM2	Transmembrane protein 2	9	1	4	30	1	3585.2	3246.23	1740.86	1080.67	946.241	1034.96	905.086	1129.57	989.821	974.308	675.605	377.512	223.748	233.893	209.592	191.722	198.494	241.873	299.962	360.984	1115.39	583.862	417.301	398.435	391.465	406.209	433.133	399.734	421.078	433.553	6210.11	4435.19	2715.68	2621.68	2153.78
	sp	Q6S8J3	Q6S8J3	HUMAN	POTEE	POTE ankyrin domain family member E	182	130	146	14	1	29393.3	32671.4	22799.8	23683	24774.1	28588.1	24897.9	28607.8	26917.2	27117.6	18108.7	15638	15380.2	16898.2	17409.9	18899.3	19244.2	19807.2	20855.6	20813.7	23373.5	20165.7	17809.1	20456.3	21225.6	23354.8	22467.7	22491.1	21537.6	20509.8	5660.99	3644.18	1968.07	1687.64	3241.2
	sp	P08174-7	P08174	HUMAN	CD55	Isoform 7 of Complement decay-accelerating factor	3	2	3	25	1	794.856	1282.38	1412.13	615.428	378.256	329.847	354.742	247.21	229.807	173.185	350.985	566.599	296.786	167.856	129.302	139.299	117.701	119.028	119.568	108.323	1042.24	1242.63	714.94	555.886	342.042	387.206	352.455	324.174	299.246	313.036	5632.38	11984.3	5166.41	3232.26	1918.67
	sp	Q99467	Q99467	HUMAN	CD180	CD180 antigen	7	2	5	10	1	2893.02	2228.75	1411.52	649.915	486.111	481.087	434.754	496.762	437.2	396.425	1874.36	1037.64	362.732	373.803	384.812	391.003	407.475	374.003	313.102	243.291	3163.35	1866.73	746.623	637.635	677.037	665.522	604.553	584.647	519.075	436.701	5604.33	4343.14	2145.96	1821.72	647.591
	sp	Q9UHW9	Q9UHW9	HUMAN	SLC12A6	Solute carrier family 12 member 6	14	6	7	28	1	3372.49	3669.86	3316.6	2606.91	2015.3	2135.31	1851.13	2578.01	1919.08	1846.8	701.102	742.985	699.705	724.035	715.038	831.24	824.999	746.57	650.414	572.629	1289	1183.61	1171.69	1098.11	1237.01	1226.78	1222.84	1218.2	1173.03	1279.74	5226.41	8414.82	7804.89	5514.06	5726.01
	sp	P05556	P05556	HUMAN	ITGB1	Integrin beta-1	15	11	11	41	1	2023.78	1874.44	1953.14	1929.96	2268.29	2314.74	2721.3	2829.2	2760.91	2834.79	1020.58	740.361	1262.41	1283.4	1657.1	1795.66	1954.72	1853.9	2090.49	1725.87	1488.64	1150.92	1387.49	1287.96	1496.21	1636.18	1710.49	1789.4	2002.22	2298.48	4878.09	5103.4	7089.59	9244.67	8672.53
	sp	P15391-2	P15391	HUMAN	CD19	Isoform 2 of B-lymphocyte antigen CD19	4	2	2	12	1	779.024	1010.16	850.63	436.899	291.363	249.918	160.379	134.989	117.918	131.196	315.619	298.531	201.256	153.568	118.091	92.2431	61.736	75.4723	56.6386	56.5044	163.93	198.322	138.816	74.609	68.9848	74.7943	55.9903	54.7281	66.9197	65.3572	4661.8	4758.84	3798.23	2834.08	1348.47
	sp	Q8NHL6-3	Q8NHL6	HUMAN	LILRB1	Isoform 3 of Leukocyte immunoglobulin-like receptor subfamily B member 1	5	7	9	30	1	936.732	863.024	688.117	526.319	566.636	711.49	591.535	743.733	522.812	534.242	454.404	265.297	370.56	386.258	480.448	601.667	607.773	546.004	583.884	393.967	929.192	673.483	597.316	784.399	816.457	1030.88	968.319	932.265	1005.28	1103.35	4628.42	3532.15	3738.68	6004.37	8085.45
	sp	P04899-4	P04899	HUMAN	GNAI2	Isoform sGi2 of Guanine nucleotide-binding protein G(i) subunit alpha-2	18	12	13	15	1	5153.01	4904.24	3168.97	2153.73	1887.9	2095.16	1731.64	2103.36	1832.45	1786.5	3470.96	1783.44	1377.77	1445.05	1460.33	1553.33	1420.68	1450.65	1631.35	1436.5	2926	2017.23	1300.38	1184.02	1186.56	1349.65	1334.74	1395.05	1521.71	1800.82	4384.81	4349.07	2034.61	1686.89	2008.18
	sp	P13612	P13612	HUMAN	ITGA4	Integrin alpha-4	10	5	6	32	1	1304.41	1163.74	1061.43	1130.27	1255.48	1266.49	1325.66	1855.04	1428.2	1779.41	389.242	322.07	441.226	494.884	529.561	574.875	680.061	643.554	682.18	606.016	483.209	423.326	507.528	435.472	458.998	500.308	501.257	518.164	568.01	510.897	4331.14	3845.3	5141.41	6599.35	6147.63
	sp	Q95IE3	Q95IE3	HUMAN	HLA-DRB1	HLA class II histocompatibility antigen, DRB1-12 beta chain	12	7	9	21	1	2046.83	2676.55	2732.67	2144.24	1552.86	1348.49	788.922	697.533	701.771	808.667	833.066	892.405	911.014	945.545	946.171	893.86	842.29	824.688	1007.23	896.164	954.387	1840.5	899.957	1176.88	946.624	999.297	957.579	940.274	938.856	1148.21	4032.63	5888.83	5514.22	5331.89	3440.94
	sp	P01023	P01023	HUMAN	A2M	Alpha-2-macroglobulin	3	3	9	7	1	437.829	776.019	774.775	519.405	483.456	577.369	422.886	288.739	293.056	348.156	1070.11	1000.11	303.426	248.067	370.93	382.752	247.294	218.035	361.958	352.571	2057.75	3357.34	508.655	523.002	310.309	432.115	279.928	708.764	953.883	10443.1	3976.85	1798.56	1451.03	1064.6	1188.1
	sp	P13598	P13598	HUMAN	ICAM2	Intercellular adhesion molecule 2	3	2	3	15	1	451.836	342.043	333.158	324.622	291.377	362.313	342.165	472.147	363.43	383.32	275.211	167.277	228.103	235.158	271.706	295.596	326.01	320.459	297.08	232.539	558.638	379.189	592.655	749.661	788.926	891.008	854.815	867.158	759.368	776.123	3680.1	2815.11	4083.89	4365.3	7268.92
	sp	B0I1T2	B0I1T2	HUMAN	MYO1G	Unconventional myosin-Ig	31	16	22	14	1	5146.29	5068.16	2874.77	3047.7	3615.68	4531.56	3983.32	4530.57	3877.65	3762.4	2603.3	1485.74	1762.66	2132.76	2476.26	2994.57	3021.37	2854.62	3210.81	2843.57	3436.99	1936.61	1615.14	2315.9	2568.87	3260.2	2905.35	3100.33	3138.87	3319.55	3513.66	2797.16	1404.87	1409.95	1751.35
	sp	Q95604	Q95604	HUMAN	HLA-C	HLA class I histocompatibility antigen, Cw-17 alpha chain	25	9	17	18	1	1793.61	2336.09	2331.45	1921.73	2401.12	2367.6	3400.04	3110.69	3580.72	3717.97	1243.09	1090.86	1266.28	1212.3	1452.94	1574.58	1706.66	1643.17	2232.72	1787.24	1762.44	1696.17	1619.69	2009.32	2212.12	2535.31	2658.8	2970.39	3168.59	3185.61	3459.82	4271.58	4970.32	3802.13	5097.41
	sp	P15529-2	P15529	HUMAN	CD46	Isoform B of Membrane cofactor protein	7	5	8	13	1	849.868	688.424	676.201	662.413	723.242	713.345	820.598	757.366	787.812	784.246	833.283	761.293	961.035	881.132	889.53	987.565	936.134	954.123	942.94	903.256	1161.86	1051.55	978.379	1028.9	1328.22	1202.31	1125.52	1192.72	1201.14	1269.54	3112.4	3256.2	3213.27	3617.66	4330.81
	sp	P63000-2	P63000	HUMAN	RAC1	Isoform B of Ras-related C3 botulinum toxin substrate 1	8	11	13	12	1	1189.2	1000.05	1665.66	2495.6	2835.07	2780.24	2551.07	2626.09	2819.19	2265.68	2094.48	1434.54	2808.22	3154.35	2632.92	3523.79	3208.61	3130.88	2917.77	3539.03	1522.97	1641.5	2342.33	3394.33	3326.57	2867.61	2930.28	3663.6	2204.93	2241.25	3024.84	3087.09	1712.28	1342.48	1254.77
	tr	A6NN80	A6NN80	HUMAN	ANXA6	Annexin	109	78	93	18	1	27574.7	30405.9	19653.5	13336.7	11165.9	12613.9	10832.4	12550.4	11593.3	11958.3	18572.3	13896	8990.72	10046	11026.2	11959.9	12188.2	10401.4	11318	9753.3	22749.6	19579.3	10506.1	11616.1	11623.5	12504.1	12590.1	12786	12803.2	13789.3	2958.39	2581.47	2431.4	1298.61	2115.77
	sp	P26010	P26010	HUMAN	ITGB7	Integrin beta-7	8	2	8	17	1	1092.04	834.695	683.192	687.098	797.147	627.87	973.432	1044.89	1058.01	1688.05	169.198	124.956	168.843	188.99	240.988	207.409	267.804	289.814	191.713	220.648	528.762	467.17	672.519	588.409	668.507	803.549	800.814	795.827	776.74	558.528	2926.39	1892.47	1751.78	2536.41	1626.88
	sp	P51684	P51684	HUMAN	CCR6	C-C chemokine receptor type 6	3	2	3	12	1	886.921	809.784	694.249	394.921	359.554	311.523	234.088	229.057	234.609	215.577	618.648	467.64	566.352	545.923	483.97	399.429	380.254	393.253	333.728	254.254	740.064	460.785	410.954	303.694	293.314	251.548	204.391	149.529	216.046	222.807	2858.12	2706.33	2924.82	3396.06	1741.89
	sp	P04406	P04406	HUMAN	GAPDH	Glyceraldehyde-3-phosphate dehydrogenase	109	129	116	16	1	15742	17059.4	12983.8	14815.3	16544.1	22613.3	21534.4	23561.3	21787.5	21172.3	15825.1	13580.6	14341.6	20095.7	18803.2	22622.1	20294.8	20263.7	23698.5	21988.4	12070.6	14499.6	15522.5	17213.7	18850.5	21851.8	21221.4	17469.7	21504	20436.2	2778.51	2825.23	1779.6	1821.3	4019.8
	sp	Q9Y639	Q9Y639	HUMAN	NPTN	Neuroplastin	5	3	4	13	1	1052.8	1196.21	976.169	887.77	902.121	982.862	1088.96	1072.76	1021.22	1085.7	413.066	391.961	385.271	451.231	500.845	552.472	510.325	493.394	488.693	493.08	1034.81	872.45	777.969	861.011	887.31	930.631	905.08	964.611	922.548	1091.38	2624.54	2145.24	2520.49	2880.17	2741.08
	sp	Q96DU3	Q96DU3	HUMAN	SLAMF6	SLAM family member 6	7	5	4	15	1	1276.4	1142.6	750.834	713.527	748.233	830.238	698.646	791.725	751.067	656.328	1099.12	701.009	820.175	768.395	811.946	801.09	836.154	764.635	853.886	784.565	550.865	371.406	391.042	425.264	400.178	423.62	385.138	401.194	404.239	462.376	2619.82	1983.82	2063.15	2062.41	1827.7
	sp	P29017	P29017	HUMAN	CD1C	T-cell surface glycoprotein CD1c	1	1	2	2	1	603.786	474.503	354.599	189.005	109.586	56.0833	32.8757	24.7736	34.6744	81.4498	421.241	255.99	202.266	71.558	16.4273	4.02757	10.2351	3.7842	11.2416	16.5279	501.808	288.699	121.093	64.5846	32.113	26.5942	24.2242	16.0553	19.4828	15.9406	2617.02	1506.79	1232.38	411.843	31.0373
	sp	P40259-3	P40259	HUMAN	CD79B	Isoform 3 of B-cell antigen receptor complex-associated protein beta chain	3	1	2	13	1	680.518	779.785	382.76	294.921	343.816	332.321	310.738	318.581	281.788	254.429	159.425	156.325	145.088	155.729	157.219	121.903	122.746	118.68	118.268	98.1916	350.611	243.521	211.752	192.182	231.543	166.054	158.23	133.417	209.561	177.271	2581.07	1328.9	1674.26	1861.15	2056.04
	sp	P21333	P21333	HUMAN	FLNA	Filamin-A	102	93	109	29	1	28182.7	26841.5	20901.3	18483.3	16308.1	15631.2	10961.9	11089.3	10286.5	11108.6	16233.1	9903.4	13669.1	16421.8	17566	18020.5	15011	15390.9	13049.7	9271.75	24623.2	16488	16893.1	18340	18009.1	16816.3	16296.7	16728.2	16593.5	16889.8	2411.27	1899.28	1088.23	1334.51	1679.81
	sp	Q5QNW6-2	Q5QNW6	HUMAN	HIST2H2BF	Isoform 2 of Histone H2B type 2-F	153	200	187	9	1	48023.5	58440.6	25621.3	16214.8	10851.4	14779.2	12950	15056.4	14824.9	14922.9	59990.8	45527.1	17669.9	22993.2	20409.1	22984.5	22284.3	21703.5	24498.9	21572.6	62080.9	55524	18888.3	19084.7	19480.9	18265.8	18522.2	17115	20653.7	19954	2408.7	1346.34	609.954	527.151	832.034
	sp	Q08722	Q08722	HUMAN	CD47	Leukocyte surface antigen CD47	1	1	1	9	1	107.78	113.279	89.3845	89.3666	76.0003	87.337	71.3115	89.8614	60.8618	53.1986	175.273	258.297	148.783	204.548	148.11	182.275	155.77	178.433	124.539	124.545	194.519	183.533	176.563	240.225	223.422	292.933	201.605	251.891	230.67	304.881	2357.08	1897.04	2086.58	1728.77	1586.14
	sp	P33527	P33527	HUMAN	ABCC1	Multidrug resistance-associated protein 1	11	4	5	26	1	1108.61	1100.73	1468.27	1645.53	1779.77	2070.43	2024.5	1837.6	1789.06	1834.08	343.792	394.636	442.851	494.276	455.289	526.521	534.93	509.834	639.415	598.505	712.352	694.658	934.108	1003.74	1025.61	1103.02	1058.29	1027.28	1006.29	1031.41	2281.67	2489.38	4506.61	3960.91	3862.73
	sp	P23458	P23458	HUMAN	JAK1	Tyrosine-protein kinase JAK1	22	18	24	13	1	6934.95	5988.4	5509.05	4982.87	4138.68	3763.89	3456.21	2776.48	2548.2	2185.97	3426.73	2651.38	3400.57	2778.98	2760.54	2664.93	2421.03	2289.96	2040.83	1638.75	4907	4193.28	4338.11	3911.79	3519.54	3766.46	2987.28	2902.99	3020.84	3139.79	2256.44	2004.24	1498.5	1259.32	1060.14
	sp	P09326	P09326	HUMAN	CD48	CD48 antigen	6	5	10	19	1	510.508	564.445	862.295	973.819	956.737	941.885	988.917	1095.16	1050.55	1003.02	202.344	335.132	487.209	472.107	482.311	674.237	722.205	736.28	677.888	687.575	366.044	468.67	620.325	662.219	875.054	1039.36	983.272	1171.81	1247.17	1782.95	2234.62	3749.09	6075.47	4682.12	6717.29
	sp	P49961-6	P49961	HUMAN	ENTPD1	Isoform 6 of Ectonucleoside triphosphate diphosphohydrolase 1	7	5	8	40	1	303.554	369.232	456.103	856.237	1241.87	1456.25	1643.95	1642.75	1477.34	1353.58	261.969	259.635	719.953	1024.96	1220.93	1382.19	1302.82	1275.54	1118.54	956.558	323.322	389.277	965.391	1512.32	1791.81	2239.61	2000.12	2135.61	2082.59	2394.22	2202.06	2901.94	8080.57	14266	15991.1
	sp	Q05639	Q05639	HUMAN	EEF1A2	Elongation factor 1-alpha 2	61	53	54	17	1	9498.16	12272.5	15177.2	12887.1	12776.6	12659.8	13812.9	12064.7	13748.2	12657.3	5005.33	10677.1	8587.9	7738.5	7067.02	6879.72	7000.48	7365.91	8430.27	7372.7	6604.2	14280.5	12288.3	10894.9	11090.5	10841.2	10923.8	11090.5	11271.7	11553	2169.14	2692.11	2285.76	1842.55	2456.18
	sp	P14151-2	P14151	HUMAN	SELL	Isoform 2 of L-selectin	5	3	4	15	1	1119.69	236.027	1092.59	1288.83	1060.42	911.881	565.333	701.011	492.7	579.549	220.576	520.401	1022.36	771.069	668.539	630.428	509.309	534.763	526.079	289.729	420.399	1009.36	1215.24	808.748	620.965	566.889	436.806	498.421	398.81	390.8	2150.86	2740.71	4743.51	5362.57	3801.23
	sp	P04440	P04440	HUMAN	HLA-DPB1	HLA class II histocompatibility antigen, DP beta 1 chain	9	6	7	12	1	1239.67	1263.85	1295.41	782.226	699.031	602.255	515.855	450.164	445.657	524.507	532.235	996.789	495.843	648.261	501.164	601.423	431.529	446.969	442.411	445.555	1498.75	1568.92	1154.43	1221.55	1162.81	1148.06	1186.08	1206.13	1137.59	1150.74	2147.72	3332.88	3687.06	3193.75	2076.01
	sp	P07948	P07948	HUMAN	LYN	Tyrosine-protein kinase Lyn	15	9	12	5	1	2913.03	2593.08	2275.24	1497.53	1471.29	1377.43	1359.14	1376.24	1388.95	1355.96	3731.05	2409.06	1807.98	1347.65	1308.46	1034.42	1133.68	1090.36	948.006	754.099	3520.57	2685.44	1554.31	1203.55	1140.86	1067.25	979.86	882.143	796.86	750.58	2127.9	1702.32	524.895	322.036	233.145
	sp	P25942	P25942	HUMAN	CD40	Tumor necrosis factor receptor superfamily member 5	6	7	5	11	1	1188.19	1287.91	1360.9	1236.89	1475.14	1361.76	1615.88	1203.14	1389.7	1168.95	942.61	939.463	950.827	808.701	825.14	837.212	935.118	829.557	1133.68	1111.78	1289.63	996.635	1073.84	1140.08	1205.29	1345.46	1353.58	1324.55	1440.03	1334.66	2118.82	2804.46	2785.14	2606.67	2790.45
	sp	Q92854	Q92854	HUMAN	SEMA4D	Semaphorin-4D	11	10	11	35	1	627.34	362.353	581.503	1036.73	1597.89	1852.07	1969.71	1821.7	1925.5	2043.75	322.616	353.44	784.832	917.248	1106.82	879.874	1056.74	1121.89	1262.36	1290.69	781.746	1046.95	1058.91	1338.31	1429.28	1552.2	1275.53	1400.82	1611.48	2233.72	2036.66	2413.19	4689.81	8479.5	7821.51
	sp	P05771-2	P05771	HUMAN	PRKCB	Isoform Beta-II of Protein kinase C beta type	27	21	25	6	1	7347.54	5942.35	4448.88	2752.76	2300.98	2629.54	2288.51	2397.01	2121.88	1955.05	6892.48	3953.13	2866.4	2780.27	2392.68	2561.92	2676.01	2295.97	2204.28	2237.84	9291.1	5536.87	3504.18	3230.44	3303.64	3325.09	3289.02	2743.83	2634.16	2310.92	2031.28	1454.69	846.301	514.204	424.004
	sp	P55011	P55011	HUMAN	SLC12A2	Solute carrier family 12 member 2	3	1	2	23	1	367.246	533.617	570.854	723.789	769.494	765.753	1025.68	837.236	928.989	1406.55	108.908	184.464	154.586	170.536	155.096	188.648	137.037	188.641	275.751	259.602	158.086	197.702	284.88	285.77	270.732	254.305	252.903	270.816	287.214	304.915	2024.92	3643.53	6855.18	4891.1	4057.18
	sp	Q4KMQ2-2	Q4KMQ2	HUMAN	ANO6	Isoform 2 of Anoctamin-6	8	3	5	10	1	1212.57	1092.37	864.323	837.164	1003.31	1380.18	1388.17	1610.39	1391.6	1409.23	381.549	212.354	303.91	351.275	401.264	462.8	510.467	550.263	716.445	624.908	418.636	285.883	291.533	395.855	427.535	488.902	470.946	497.54	504.832	624.078	1977.92	1405.65	1558.33	2054.31	2590.63
	sp	P08183	P08183	HUMAN	ABCB1	Multidrug resistance protein 1	5	2	3	10	1	1752.88	1510.34	901.687	526.679	544.374	463.736	496.503	383.953	346.924	332.218	304.838	220.101	118.956	100.956	78.2245	59.7629	63.7137	58.1137	50.1772	41.8919	638.511	431.981	228.293	258.911	297.149	337.245	340.519	364.888	344.576	286.396	1899.92	1795.4	921.963	553.827	438.485
	sp	P04233	P04233	HUMAN	CD74	HLA class II histocompatibility antigen gamma chain	14	8	9	9	1	4390.41	4962.3	3508.3	2316.55	2331.2	1827.95	2283.37	2190.86	3197.05	3484.31	2341.86	1812.44	1080.02	1202.81	1430.47	1444.06	1790.28	1811.96	1792.71	1864.45	2112.97	3007.13	1284.04	1299.18	1545.65	1538.01	1774.73	2201.29	2392.06	2508.1	1856.31	1770.25	1459.99	1226.21	996.734
	sp	P30460	P30460	HUMAN	HLA-B	HLA class I histocompatibility antigen, B-8 alpha chain	19	4	9	10	1	1914.71	3442.42	3461.69	2670.15	2754.88	2643.08	2080.36	1921.45	2306.8	2644	961.844	765.335	811.129	775.757	812.328	804.648	922.994	1136.93	1485.9	1233.65	777.386	1038.32	634.06	904.616	848.586	1135.38	1239.17	1259.1	1501.64	1473.52	1810.82	2418	2698.94	2218.57	3761.31
	sp	Q9Y5S1	Q9Y5S1	HUMAN	TRPV2	Transient receptor potential cation channel subfamily V member 2	3	5	5	18	1	160.647	147.903	173.463	184.752	209.619	183.773	206.049	205.1	239.31	254.33	259.337	236.762	440.128	441.314	580.021	583.96	573.382	614.606	727.025	764.018	389.633	320.195	515.457	530.775	630.668	728.419	765.314	813.681	1035.35	1172.78	1787.17	1622.63	3127.45	3078.2	3964.3
	sp	P11021	P11021	HUMAN	HSPA5	78 kDa glucose-regulated protein	61	43	69	25	1	5563.84	7261.38	8608.34	8902.06	9973.6	10128.7	11422.4	14385.5	13701.9	14828.7	3740.22	6999.1	5298.69	6749.04	7466.75	9293.95	10110.8	9451.48	8786.27	8638.55	4381.77	6734.22	6825.13	9164.18	10712.3	12177.8	14862.9	15676.8	16586.9	19210.3	1784.22	2436.97	2403.93	1796.31	3996.2
	sp	Q96RJ3-2	Q96RJ3	HUMAN	TNFRSF13C	Isoform 2 of Tumor necrosis factor receptor superfamily member 13C	2	1	2	5	1	1159.93	1353.39	705.778	263.303	127.263	246.501	212.411	185.559	144.189	121.568	364.573	270.699	120.481	118.392	88.6777	98.4555	69.2665	72.0289	57.0094	71.1257	1893.61	1581.48	412.753	347.192	323.196	348.599	226.559	170.272	177.6	185.673	1742.03	1232.48	545.425	503.23	398.046
	sp	P11215-2	P11215	HUMAN	ITGAM	Isoform 2 of Integrin alpha-M	4	2	2	3	1	500.605	478.452	310.676	187.083	242.414	396.687	374.582	570.466	504.787	687.99	453.894	159.676	132.966	95.3872	110.907	137.868	210.824	233.459	311.668	227.329	598.41	263.081	74.3995	93.3996	114.896	151.248	166.825	211.443	225.11	254.748	1715.16	733.106	274.107	335.907	385.153
	tr	E9PMV2	E9PMV2	HUMAN	HLA-DQA1	HLA class II histocompatibility antigen, DQ alpha 1 chain (Fragment)	2	1	3	7	1	585.044	694.972	885.145	637.053	618.431	446.973	339.294	210.591	274.497	328.946	141.487	205.821	154.247	186.982	152.483	150.896	129.661	131.121	136.631	202.076	661.206	656.735	949.973	805.118	791.651	689.282	632.885	758.166	670.68	684.679	1696.91	2766.58	3243.04	3052.59	1307.66
	sp	Q14699	Q14699	HUMAN	RFTN1	Raftlin	23	23	19	13	1	3668.57	5239.46	5339.52	4128.6	4520.02	4503.78	4055.68	2908.22	2998.07	2589.66	1920.51	2814.93	2822.69	2977.03	2838.36	2843.71	2517.55	2482.63	2724.08	2785.61	2424.44	3029.05	3003.71	2871.46	2818.6	2929.31	2681.3	2638.41	2980.63	2945.72	1650.82	3456.58	1894.12	1717.64	1184.44
	sp	P02774-3	P02774	HUMAN	GC	Isoform 3 of Vitamin D-binding protein	1	1	3	8	1	245.014	259.379	174.222	107.485	85.4294	137.053	118.411	114.171	113.68	85.6884	154.727	135.093	51.7603	59.6503	84.1882	105.547	97.3395	64.9067	118.581	117.019	606.185	1012.41	71.2581	61.943	74.3396	69.5775	94.0813	165.911	175.958	3611.21	1636.67	1245.88	848.874	654.6	783.769
	sp	P79483	P79483	HUMAN	HLA-DRB3	HLA class II histocompatibility antigen, DR beta 3 chain	5	6	6	10	1	784.017	1337.91	1426.42	1168.67	835.226	599.88	184.601	147.734	142.603	206.876	676.54	1013.38	1004.92	948.197	902.721	953.584	846.699	912.471	1089.32	999.226	777.83	1047.06	923.692	1126.28	1020.22	1029.76	1001.4	990.249	964.151	1130.1	1624.39	2610.32	2578.88	2403.12	1544.44
	sp	P21589	P21589	HUMAN	NT5E	5'-nucleotidase	3	1	2	6	1	2122.82	2140.38	1030.47	316.614	105.671	125.773	90.8586	93.2951	72.6099	70.6357	246.173	110.262	26.2111	26.9623	16.6399	23.212	15.52	23.1578	24.7243	8.80887	874.387	509.879	145.745	92.8417	75.4608	78.0949	68.1924	54.8447	67.6976	86.5124	1607.36	986.417	355.109	243.654	150.681
	sp	P12236	P12236	HUMAN	SLC25A6	ADP/ATP translocase 3	38	22	38	10	1	4385.29	5421.31	5668.67	6920.23	6102.36	5895.39	5889.21	5816.05	5848.7	6003.2	2321.38	4299.27	4200.94	4358.47	4134.79	4141.32	3899.09	4066.68	3906.39	4237.12	3568.87	5099.33	5817.27	5657	5365.32	5744.62	5592.98	6240.99	6513.79	7734.76	1591.64	1533.53	1693.16	1518.29	1456.84
	sp	P07355-2	P07355	HUMAN	ANXA2	Isoform 2 of Annexin A2	34	21	27	17	1	5833.49	3830.98	4454.6	4165.81	4082.36	4757.32	3978.05	5730.81	4843.13	6302.48	3019.48	1909.74	2052.36	2238.13	2593.86	2895.46	2859.65	3037.38	2871.25	2480.08	4367.05	4623.11	2756.18	3149.85	2999.54	3110.65	2905.62	3096.45	2864.66	3005.9	1562.44	1715.38	1218.09	1085.6	2136.76
	tr	Q5SU54	Q5SU54	HUMAN	HLA-DQB1	HLA class II histocompatibility antigen, DQ beta 1 chain	13	2	6	13	1	1782.57	1952.95	1986.9	1302.53	1220.02	920.565	880.725	619.046	680.423	779.559	55.6999	90.7797	87.2957	91.3837	104.851	97.6219	63.1982	57.6614	43.4533	86.0518	809.24	739.933	977.629	932.086	953.232	881.293	838.894	940.744	902.641	909.616	1474.35	2180.61	2233.13	2065.63	1499.15
	sp	P28907	P28907	HUMAN	CD38	ADP-ribosyl cyclase 1	8	8	17	24	1	432.332	465.363	406.903	627.15	904.685	1195.76	1325.06	2575.59	1773.64	1761.33	357.866	331.001	745.745	927.068	1220.14	1312.23	1855.67	1731.96	1785.65	1420.13	661.776	456.614	1353.86	2506.92	3381.85	3840.58	3780.19	3397.43	3045.12	2941.68	1470.74	1436.76	2412.98	3567.55	7715.96
	sp	Q13740-2	Q13740	HUMAN	ALCAM	Isoform 2 of CD166 antigen	3	1	3	18	1	432.111	352.14	333.824	495.421	709.908	789.023	1025	984.756	1049.49	1145.77	95.7199	66.3037	148.978	204.729	257.065	279.499	304.219	280.281	353.389	368.049	138.274	126.232	159.642	240.087	250.469	325.223	307.062	401.79	386.752	497.445	1459.44	1420.15	2775.18	4042.98	4325.07
	sp	P22732	P22732	HUMAN	SLC2A5	Solute carrier family 2, facilitated glucose transporter member 5	2	2	2	4	1	247.18	204.828	147.854	371.974	463.036	565.288	777.912	1203.59	812.078	933.359	426.266	242.929	405.199	405.847	320.522	327.551	706.612	579.188	602.527	659.213	141.583	145.585	226.158	367.363	462.42	615.343	484.281	467.943	301.885	512.376	1451.78	959.088	1508.33	1355.76	1902.55
	sp	Q9H8M2	Q9H8M2	HUMAN	BRD9	Bromodomain-containing protein 9	10	4	4	2	1	1745	1603.18	1582.18	1286.66	1372.39	1304.46	1455.94	1372.69	1512.55	1658.36	415.604	490.624	315.514	358.879	429.554	563.466	375.475	446.911	522.845	772.336	907.762	1056.94	625.879	641.45	651.136	678.22	626.896	970.695	1009.35	3235.37	1413.29	996.784	738.611	567.546	25.0092
	sp	P11912	P11912	HUMAN	CD79A	B-cell antigen receptor complex-associated protein alpha chain	7	4	4	7	1	1638.99	1352.65	896.709	628.844	660.231	603.315	664.212	686.246	681.345	719.55	1106.55	659.455	538.122	570.042	589.429	536.204	561.078	541.577	444.265	395.447	1063.89	623.503	615.41	732.341	778.919	839.401	847.818	796.221	700.615	589.557	1396.35	750.749	842.915	1248.65	1139.16
	sp	P10809	P10809	HUMAN	HSPD1	60 kDa heat shock protein, mitochondrial	96	60	73	16	1	7823.66	8830.14	12351.5	16757	17504.2	16613.9	17169.3	16018.5	17355.3	16915.5	5613.12	10547.1	10144.1	10812.9	9782.4	9889.9	9128.3	9143.43	9551.39	10836.8	5319.05	9859.43	11193.2	12133.3	11046.5	10981.3	10665	11679.3	11211	12565.4	1380.68	1123.96	1507.12	1184.42	862.65
	sp	Q12913	Q12913	HUMAN	PTPRJ	Receptor-type tyrosine-protein phosphatase eta	5	3	1	5	1	1227.92	1045.25	643.475	393.906	322.652	305.631	262.379	311.181	283.979	318.061	671.433	225.447	189.608	185.851	170.658	169.647	145.968	143.34	119.668	101.058	504.32	252.366	135.507	126.243	114.328	101.157	81.6654	81.1236	67.4631	52.2496	1378.59	610.286	375.913	463.09	422.331
	sp	P04920	P04920	HUMAN	SLC4A2	Anion exchange protein 2	4	2	4	12	1	591.424	545.94	451.826	415.159	318.561	265.521	281.8	280.377	261.724	332.712	327.725	234.392	301.216	248.093	251.635	262.207	241.774	277.433	252.246	208.248	1084.31	848.552	827.303	800.561	794.235	914.207	960.075	961.603	1092.66	1258.2	1366.27	1107.21	1414.21	1353.02	1368.54
	sp	P48960	P48960	HUMAN	CD97	CD97 antigen	7	6	5	10	1	1037.76	1568.51	1177.2	933.825	1022.21	1267.22	1178.65	1519.81	1278.43	1456.65	875.661	823.363	888.752	1097.25	1046.57	1265.04	1111.5	1231.31	1305.26	1154.23	515.626	523.485	520.367	591.059	655.627	681.335	741.472	778.386	899.674	891.812	1307.65	1737.24	2177.6	3140.03	3103.81
	sp	P02771	P02771	HUMAN	AFP	Alpha-fetoprotein	1	3	2	4	1	168.244	218.61	128.964	66.6229	32.6895	43.2432	47.5563	63.0493	50.8754	30.3305	357.655	413.078	117.536	103.548	142.526	228.696	195.99	120.009	159.929	191.511	178.128	333.688	40.835	40.437	66.4263	31.2675	90.3355	42.5538	50.8955	1403.32	1294.41	883.027	547.794	393.66	473.151
	sp	P42892	P42892	HUMAN	ECE1	Endothelin-converting enzyme 1	8	1	6	9	1	1203.81	3164.72	2804.5	1619.45	1076.46	605.502	613.164	304.6	410.741	274.347	223.568	595.052	292.26	145.392	67.7509	56.928	49.9552	46.7496	49.0922	62.1748	1281.22	2007.08	1183.97	662.989	450.722	398.068	338.336	334.403	326.033	279.001	1292.32	3039.89	1873.31	955.638	578.861
	sp	P18433	P18433	HUMAN	PTPRA	Receptor-type tyrosine-protein phosphatase alpha	6	4	4	13	1	565.085	646.497	919.726	658.592	655.035	651.747	597.813	502.198	449.642	473.446	178.326	290.176	236.418	211.259	227.634	199.336	209.729	199.685	235.11	212.785	198.582	155.136	148.878	169.587	164.535	233.421	208.456	184.428	232.235	314.68	1281.46	993.499	1219.78	1865.92	1992.89
	sp	Q9Y6M7-7	Q9Y6M7	HUMAN	SLC4A7	Isoform 7 of Sodium bicarbonate cotransporter 3	9	8	2	17	1	487.797	803.22	1166.48	1140.87	972.813	1140.92	1108.59	821.23	840.103	804.953	344.27	797.863	669.985	552.263	461.269	512.014	433.675	498.276	925.199	886.187	176.752	179.671	181.188	530.976	211.011	290.143	256.523	264.84	425.132	1036.28	1246.28	2789.24	4246.38	2002.73	1548.72
	sp	P78536	P78536	HUMAN	ADAM17	Disintegrin and metalloproteinase domain-containing protein 17	7	8	12	12	1	1100.81	856.646	716.344	737.71	746.15	846.149	817.905	903.604	802.293	902.004	711.305	566.952	813.292	821.44	777.381	748.344	735.773	716.122	685.236	618.082	1514.51	1027.82	1426.77	1510.76	1555.84	1411.9	1357.61	1347.53	1319.7	1166.7	1231.61	862.753	1317.91	1644.06	1574.58
	sp	P01920	P01920	HUMAN	HLA-DQB1	HLA class II histocompatibility antigen, DQ beta 1 chain	7	7	6	16	1	863.964	1056.46	973.661	703.07	631.086	492.517	466.666	327.689	353.147	424.306	724.192	782.568	916.235	874.477	946.842	884.454	758.732	845.126	1049.36	870.732	441.606	582.282	483.792	594.419	521.977	565.926	560.906	580.41	625.95	664.085	1230.04	1697.05	1523.8	1633.3	938.083
	sp	P05362	P05362	HUMAN	ICAM1	Intercellular adhesion molecule 1	15	15	13	26	1	741.639	1257.38	1383.62	1537.71	2441.4	2524.54	3583.64	2173.33	3177.82	2637.93	702.149	1007.71	1065.61	1375.16	1448.39	2330.88	2200.02	2065.89	3581.58	3926	492.893	620.372	737.298	1572.67	1478.06	2683.66	2053.32	2444.7	2279.79	2765.6	1225.61	2200.33	2898.68	4148.41	6877.65
	sp	Q14344	Q14344	HUMAN	GNA13	Guanine nucleotide-binding protein subunit alpha-13	6	1	6	3	1	2977.42	3102.24	1585.97	827.425	545.214	564.231	583.756	615.036	541.337	526.61	1791.54	921.616	678.972	504.244	461.252	479.173	496.681	527.352	481.175	487.079	3823.2	1802.5	931.023	776.466	677.81	822.355	749.592	813.676	1029.47	1377.19	1205.53	811.813	420.775	279.787	96.3598
	sp	P30443	P30443	HUMAN	HLA-A	HLA class I histocompatibility antigen, A-1 alpha chain	4	6	4	6	1	537.741	669.916	766.482	539.466	598.358	565.94	581.235	568.267	667.607	632.375	454.429	399.859	393.998	418.217	469.147	516.774	516.505	584.079	703.356	710.029	390.86	480.707	393.347	618.42	579	788.962	837.963	867.38	1185.31	1111.1	1191.02	1732.93	1290.52	1201.47	2589.09
	sp	Q9Y5Y6	Q9Y5Y6	HUMAN	ST14	Suppressor of tumorigenicity 14 protein	3	2	4	4	1	1101.42	597.198	456.843	341.407	275.113	214.466	167.307	147.647	128.552	93.5052	1051.25	293.358	276.46	220.57	156.996	100.88	74.5306	55.7403	34.099	18.4766	692.231	327.332	195.506	181.866	122.435	103.474	70.3229	57.5446	54.1475	50.0265	1175.77	558.578	525.821	473.166	254.941
	sp	Q9NV96	Q9NV96	HUMAN	TMEM30A	Cell cycle control protein 50A	8	6	10	9	1	937.319	893.489	837.032	866.711	1026.08	1005.06	1027.14	1078.76	1057.59	1077.52	655.322	600.649	657.58	834.032	924.819	1017.98	972.457	1014.57	1091.59	1095.78	717.768	648.931	815.341	1032.8	1138.85	1232.29	1175	1260.63	1352.73	1392.29	1168.08	1163.63	1440.63	1443.22	1704.94
	sp	P05534	P05534	HUMAN	HLA-A	HLA class I histocompatibility antigen, A-24 alpha chain	11	3	9	13	1	923.64	1485.32	1396.54	1027.77	1465.08	1311.89	2564.92	2079.46	2616.21	2785.2	744.548	630.935	732.733	715.152	685.047	623.15	698.823	983.747	889.658	1063.55	976.505	1122.99	1313.16	1452.85	1498.42	1924.1	1588.38	2138.78	2359.98	2283.93	1164.55	1370.57	1537.93	1562.58	1780.13
	sp	P54709	P54709	HUMAN	ATP1B3	Sodium/potassium-transporting ATPase subunit beta-3	8	4	7	12	1	682.435	974.116	1324.84	1717.49	1986.04	1849.79	2190.25	2017.13	2073.94	2125.75	517.802	822.284	1257.11	1219.36	1113.51	1101.85	1114.94	1291.9	1049.24	1142.79	657.187	890.431	1593.46	1598.53	1403.27	1510.39	1588.3	1702.08	1449.5	1545.86	1159.38	2330.01	5384.88	4002.86	3544.15
	sp	P11169	P11169	HUMAN	SLC2A3	Solute carrier family 2, facilitated glucose transporter member 3	1	2	1	9	1	138.231	174.909	112.513	106.167	152.3	184.254	140.662	172.343	89.1862	75.396	159.69	128.311	190.667	291.387	304.082	361.323	315.944	218.139	271.081	300.056	44.1666	35.3241	48.5945	55.4713	49.7366	72.5418	57.7974	54.9044	45.9777	48.8543	1147.64	1332.77	2370.71	2556.24	2553.21
	sp	Q9UIQ6	Q9UIQ6	HUMAN	LNPEP	Leucyl-cystinyl aminopeptidase	15	10	16	13	1	2350.95	2195.5	1836.09	1475.4	1659.77	1983.04	1954.55	1965.64	1970.16	1587.23	1246.32	980.24	945.658	1132.29	1326.01	1261	1226.95	1240.21	1088.64	1023.77	1809.04	1449.98	1310.04	1424.43	1586.94	1993.37	1853.79	1831.53	2327.36	2761.98	1140.6	1845.29	1622.98	1549.6	1686.85
	sp	P01909	P01909	HUMAN	HLA-DQA1	HLA class II histocompatibility antigen, DQ alpha 1 chain	1	2	3	3	1	560.596	820.526	941.719	637.109	368.098	266.904	19.5279	15.8	22.386	18.4015	844.375	1252.18	701.799	1113.5	926.798	1271.29	775.783	957.055	735.472	983.118	1032.22	1209.74	750.043	884.703	730.939	779.359	699.042	857.243	775.574	850.342	1119.88	1171.33	1293.93	1870.16	36.5005
	sp	P06734	P06734	HUMAN	FCER2	Low affinity immunoglobulin epsilon Fc receptor	9	6	13	19	1	200.98	1020.4	1591.86	1309.52	1574.5	1442.31	1594.98	1225.77	1348.75	1389.29	140.382	697.114	686.344	679.95	636.551	628.753	749.271	797.226	1015.76	828.6	1162.41	1117.33	1694.96	2196.46	2178.07	2539.6	2237.89	2341.16	2230.75	2008	1110.35	4512.82	3989.64	4479.87	3290.08
	sp	P02787	P02787	HUMAN	TF	Serotransferrin	1	1	2	3	1	216.291	214.491	186.416	135.199	119.508	128.892	161.783	175.744	166.604	149.715	375.253	405.277	290.647	273.531	276.117	300.944	263.927	201.441	239.409	219.093	582.476	927.577	96.5746	101.807	66.1565	94.304	90.3937	249.055	284.948	3692.5	1104.75	501.328	556.358	239.186	417.784
	sp	P08670	P08670	HUMAN	VIM	Vimentin	76	79	81	12	1	17612.8	14816.8	9987.21	5851.52	6108.19	6248.81	4701.61	5500.92	5006.09	5684.85	10554.8	6602.6	4079.22	6045.73	7341.46	7971.68	7419.46	7182.13	7501.24	6564.35	12102.6	8729.06	4662.58	7011.68	6800.82	6813.38	6388.86	6629.96	6644.77	6834.11	1102.18	1004.11	499.991	583.681	605.491
	tr	Q5SRN5	Q5SRN5	HUMAN	HLA-A	HLA class I histocompatibility antigen, A-68 alpha chain	4	2	3	6	1	378.531	338.877	570.418	512.535	994.991	741.407	1024.49	856.013	957.998	705.835	218.327	213.725	222.822	187.014	257.442	224.941	242.202	221.895	380.097	312.32	75.8089	147.328	265.714	380.238	271.758	613.576	360.466	505.219	982.688	890.717	1095.99	1478.31	2238.29	1398.78	1639.51
	sp	P68431	P68431	HUMAN	HIST1H3A	Histone H3.1	195	156	166	10	1	58445.6	61589.3	33161.7	25745.7	19978.5	24082.7	19342.1	27273.8	22238	25376.9	44391	35494.2	17012.4	19190.2	17833.7	19050.7	19290	18465.9	20226.4	19337.1	51651.3	38962.1	16982.1	17497.4	17310.8	16268.8	16304.4	15462.5	15772.2	13488.9	1091.34	721.01	400.79	469.423	787.347
	sp	P84103	P84103	HUMAN	SRSF3	Serine/arginine-rich splicing factor 3	19	13	17	7	1	2842.8	3245.64	2703	2930.97	2669.12	2661.04	2498.23	2718.83	2934.35	2737.99	1572.07	1697.3	1719.48	1695.7	1702.39	1658.95	1606.77	1779.37	1717.26	1678.86	2245.4	2151.67	2013.15	2113.43	1872.7	2025.05	1784.42	1891.07	1853.03	1882.63	1047.63	935.587	533.489	645.606	673.952
	sp	P62258	P62258	HUMAN	YWHAE	14-3-3 protein epsilon	62	47	56	5	1	6369.76	6157.24	7465.68	8843.24	9711.01	10580.8	10284.9	11379.5	10427	10197.1	3900.41	4175.75	5617.25	6035.11	6438.34	6482.49	6834.83	6696.26	6910.95	6999.97	4008.35	4244.34	5917.99	6662.88	6862.39	7366.63	7180.3	7084.47	6962.87	6630.78	1040.8	992.259	547.295	501.035	1142.29
	sp	P01903	P01903	HUMAN	HLA-DRA	HLA class II histocompatibility antigen, DR alpha chain	6	6	7	8	1	681.892	1084	793.381	704.962	566.264	486.136	366.672	381.203	499.706	461.48	605.035	634.768	642.076	643.785	716.697	662.159	666.813	620.61	659.178	586.74	749.652	1766.31	959.414	987.731	1062.54	959.312	877.111	867.295	1172.88	1317.28	1034.24	1606.89	1583.8	1543.83	678.151
	sp	Q9Y490	Q9Y490	HUMAN	TLN1	Talin-1	121	112	118	6	1	22609.8	23681.7	22471.5	19058.8	17832.2	19132.5	15840.3	16921.3	15088.9	15473.2	17127.5	14558.9	15789.7	17400.9	17340.5	16903.3	17657.6	16729	15906.1	13811.1	18300.8	17388.4	16051.7	17354.1	17893	16359.3	17710.7	16905.2	15591.9	14788.6	1027.25	993.42	373.13	411.365	557.416
	sp	Q969P0	Q969P0	HUMAN	IGSF8	Immunoglobulin superfamily member 8	8	1	5	12	1	655.423	747.613	1000.97	1108.73	1017.26	905.44	870.512	953.958	827.304	894.929	118.826	153.526	194.826	137.217	130.671	130.396	135.292	118.208	147.075	119.29	410.074	439.368	497.698	367.483	340.465	334.64	303.783	322.967	316.517	340.821	1005.39	1214.54	1755.66	1333.36	942.769
	sp	O15031	O15031	HUMAN	PLXNB2	Plexin-B2	11	7	9	24	1	288.715	316.412	495.453	994.731	1492.6	1907.01	2012.5	2187.34	2016.56	2131.95	147.818	148.395	440.213	600.642	764.977	751.968	886.22	860.279	1111.36	975.431	284.734	382.454	876.279	1461.12	1807.24	2204.27	2027.48	2363.07	2581.68	2986.26	1000.22	1223.11	2146.43	3396.89	3692.78
	sp	P11717	P11717	HUMAN	IGF2R	Cation-independent mannose-6-phosphate receptor	42	31	35	15	1	4908.18	4732.95	5559.87	6809.92	6789.78	6004.96	5929.66	7129.88	6770.95	7374.86	2173.12	2672.45	3375.96	3840.26	4395.92	4911.49	4628.83	4550.71	4559.26	3868.16	2900.61	3099.94	4555.01	4003.78	4132.41	4233.49	4318.97	4653.68	5592.76	6415.84	983.73	1428.92	1822	1716.02	1534.52
	sp	P07237	P07237	HUMAN	P4HB	Protein disulfide-isomerase	32	30	34	17	1	3495.09	4146.03	3563.14	4391.04	5025.95	6881.78	7204	11526.1	10364.4	9563.39	2525.47	2748.28	2890.14	4417.51	5611.56	7334.01	7945.78	7047.02	7125.37	6765.77	1990.39	2858.92	3185.74	4971.7	6358.64	7305.98	8363.8	7635.91	8930.2	9923.6	980.971	1351.91	773.164	411.702	288.894
	sp	Q30154	Q30154	HUMAN	HLA-DRB5	HLA class II histocompatibility antigen, DR beta 5 chain	6	3	4	8	1	1118.76	1350.72	1075.16	717.529	655.702	541.528	502.117	403.245	377.551	483.434	307.348	573.056	448.756	457.851	436.157	547.508	372.091	388.403	349.43	467.045	476.406	527.257	599.118	500.753	512.911	469.834	386.758	490.624	343.337	391.568	953.749	1364.06	1544.88	1196.03	972.562
	sp	P0CG48	P0CG48	HUMAN	UBC	Polyubiquitin-C	49	31	29	11	1	10130.5	11259	7968.18	6513.58	5789.28	5812.9	5554.64	6165.1	6206.11	6545.14	6485.39	5891.94	3803.33	3686.65	3978.78	3731.62	3726.52	3968.37	3807.43	4091.17	5984.82	5424.6	3532.77	3374.98	3378.62	4490.32	3347.62	3320.47	3626.89	3550.69	950.736	1356.93	2732.86	2097.94	1872.42
	sp	P61073-2	P61073	HUMAN	CXCR4	Isoform 2 of C-X-C chemokine receptor type 4	1	1	1	2	1	313.811	467.481	90.3177	53.2689	25.0972	21.014	17.8622	18.2268	12.7825	13.5262	522.904	86.2413	33.4148	22.1286	17.3833	19.0617	15.2582	22.0148	20.4602	17.4439	622.386	328.007	45.4343	29.551	18.6947	23.2365	14.983	18.6848	18.4351	23.3836	945.716	606.72	79.7947	40.2794	12.079
	sp	P35613	P35613	HUMAN	BSG	Basigin	3	3	5	16	1	193.293	325.577	439.947	568.827	817.839	912.232	1144.12	1308.01	1078.32	937.369	205.828	277.811	376.901	393.099	406.733	440.023	468.475	459.331	754.207	564.265	267.262	550.319	885.581	1002.45	980.46	1174	1056.28	1285.75	1180.71	1365.94	921.883	1907.47	4441.5	4256.88	3957.96
	sp	P84095	P84095	HUMAN	RHOG	Rho-related GTP-binding protein RhoG	6	5	5	6	1	846.889	870.343	1294.18	1598.86	1676.3	1686.66	1423.92	1313.64	1214.51	1109.29	508.449	429.152	637.427	657.418	571.795	655.586	572.143	534.281	592.049	716.169	490.226	1007.69	849.949	1027.59	901.715	874.357	717.645	910.992	671.569	1063.42	884	918.897	599.903	438.463	405.007
	sp	P62805	P62805	HUMAN	HIST1H4A	Histone H4	135	81	84	9	1	40773	34019.4	22261.2	16799	15221.1	16434.9	14629.1	18130.1	16168.1	17093.1	23617.5	16745.9	8742.91	8919.72	8774.36	8979	9221.15	8866.94	10233.2	9256.81	30010.1	19645.3	10202.6	10970.9	10767.6	10059	10057.1	9362.43	9516.54	8025.47	846.421	546.939	254.255	264.618	502.696
	sp	P14625	P14625	HUMAN	HSP90B1	Endoplasmin	81	71	120	19	1	5732.05	6749.84	6994.87	8484.94	10173.9	12589.1	13057.6	22870.8	18730.5	21203.6	3389.12	4850.62	3985.36	7161.2	9271.22	13228	13267.3	12222.8	10308.5	10281.8	4908.29	7016.53	6979.53	11496.3	14420	16979.5	20876.8	21726.1	25210.2	30372.1	844.527	1026.95	659.35	511.623	641.981
	sp	P14618-2	P14618	HUMAN	PKM	Isoform M1 of Pyruvate kinase PKM	76	70	78	7	1	4297.26	5283.68	4297.91	7239	8455.27	10528.8	10162	11706.4	10906.5	10239.4	3934.52	3737.91	6595.41	8370.98	8951.13	9958.47	10724.7	9510.27	11042.6	11066.7	3900.64	5558.75	6416.85	9845.16	9542.31	10898.6	10087.8	10054.7	10538.6	10400.6	843.581	898.932	661.443	846.552	1421.89
	sp	O60486	O60486	HUMAN	PLXNC1	Plexin-C1	5	3	5	6	1	1056.5	928.026	794.137	643.999	812.393	919.589	842.338	867.442	773.809	715.322	255.46	162.968	180.778	264.184	265.878	258.385	217.426	214.76	185.686	147.51	1183.62	836.304	711.247	701.31	759.938	727.125	658.829	634.36	652.55	657.955	821.145	706.042	668.234	1069.35	922.035
	sp	Q00325	Q00325	HUMAN	SLC25A3	Phosphate carrier protein, mitochondrial	31	15	20	9	1	6334.18	5215	6182.34	5828.02	5909.44	5608.45	5848.61	5975.31	5969.96	5749.76	2184.22	1780.46	2158.22	2041.05	2296.5	2322.96	2388.31	2304.87	2228.85	2296.6	2324.72	2328.46	2422.67	2432.36	2601.21	2748.98	2728.8	2937.57	3003.63	3368.37	819.509	746.356	776.754	710.793	562.483
	sp	P11498	P11498	HUMAN	PC	Pyruvate carboxylase, mitochondrial	4	1	4	15	1	191.149	162.063	232.148	290.525	370.817	407.788	403.852	428.991	436.604	371.766	16.2621	12.6446	37.4725	40.8795	45.6078	50.088	44.6083	37.2051	33.712	29.8046	102.599	99.5212	283.118	342.093	406.178	406.638	428.681	458.15	468.242	519.765	771.803	874.582	2382.89	2988.76	2529.89
	sp	P04075-2	P04075	HUMAN	ALDOA	Isoform 2 of Fructose-bisphosphate aldolase A	74	84	88	10	1	7441.4	10625.7	9150.38	14450.7	13916.8	16930.5	15250.8	17585.6	16120.1	13936.5	7366.74	9195.76	12584.5	13540.7	14044.6	14364.2	15631.2	13910.9	15351.1	16515	7240.23	9954.81	13606.7	15913.4	14531.6	15604.4	13896.7	12835.6	10592	9892.74	761.591	576.752	418.877	346.188	988.341
	sp	P01911	P01911	HUMAN	HLA-DRB1	HLA class II histocompatibility antigen, DRB1-15 beta chain	4	1	4	6	1	667.075	771.629	686.022	511.42	433.146	366.327	254.056	230.067	261.104	257.615	557.258	817.45	473.923	548.166	542.91	590.324	421.251	311.378	225.494	606.238	419.377	414.46	429.156	418.454	417.049	434.615	334.361	448.706	384.276	487.883	758.343	977.255	1015.82	785.264	658.022
	sp	P31146	P31146	HUMAN	CORO1A	Coronin-1A	96	54	70	4	1	23562.1	26008.8	14863.3	11650.2	9609	10937.1	8975.99	9935.79	8536.11	9330.04	15417.8	10125.4	7483.7	7537.28	6961.88	7194.12	7173.48	7320.43	7466.06	6612.78	19963.8	16661	9635.94	9546.63	8892.76	8310.94	8560.78	7974.07	7663.92	7504.82	747.921	503.024	187.97	159.876	176.245
	sp	P60174	P60174	HUMAN	TPI1	Triosephosphate isomerase	77	81	71	11	1	9926.03	11253.4	7522.37	9054.85	9775.3	12510.2	11292.8	13752	11961.4	9834.13	10436.9	9089.61	7784.51	9384.32	9856.04	10892.7	12034.9	10268.7	11449.1	12157.9	9233.26	9518.38	7764.35	9992.25	10620.1	11784.6	10915.3	9844.99	9000.7	8514.6	736.839	707.896	394.499	433.65	446.064
	sp	P06748	P06748	HUMAN	NPM1	Nucleophosmin	70	62	58	11	1	7384.69	7197.47	11173.1	12820.2	13590.5	12474.3	12864.9	10808.1	12671.3	10291	6220.65	9997.97	12166.8	10095.5	8994.04	8382.86	8031.7	7368.51	8345.48	8247.35	6040.65	8817.46	10973.3	8629.08	8126.04	7139.85	7006.13	6909.58	7444.05	6456.06	724.587	652.669	756.96	731.76	808.053
	sp	P23528	P23528	HUMAN	CFL1	Cofilin-1	65	76	84	9	1	13320.3	19129.4	10223.9	11480.6	8765.21	9752.12	7850.97	9241.18	8103.01	9533.54	12313.3	16337.9	9650.83	12307.8	9711.03	10736.5	10381.8	10178.4	9673.16	9474.45	14471.9	23526.9	10791.2	12468.3	10043.6	10317.3	10018.3	9759.68	9701.68	10702.6	718.058	629.373	345.429	351.971	374.529
	sp	P06733	P06733	HUMAN	ENO1	Alpha-enolase	120	92	112	9	1	9270.64	13252.6	12386.6	17174.7	17643.8	22528.9	21246.9	21712.6	22630	17250.1	6959.31	9948.98	11804.6	12808.9	12693	13618.2	15122.2	12380.3	15560.3	16069.9	7936.98	13570.5	13555	15409.5	14347.5	15322.3	13664	11892.4	11784.6	11790.5	710.726	806.44	438.755	445.046	1283.61
	sp	P38646	P38646	HUMAN	HSPA9	Stress-70 protein, mitochondrial	88	74	90	5	1	6744.44	7969.34	11138.8	13926.9	15603.4	14116.7	15907.9	12702.7	14137	13395.2	4994.01	9329.16	10892.2	10273.6	9869.67	9673.67	9197.09	9218.89	9624.9	10132.9	6206.17	9935.87	13415.2	12237.9	12383	12204.7	12084	12593.1	13029.5	13039.1	705.75	353.941	75.8593	86.0447	43.526
	sp	Q9Y4G6	Q9Y4G6	HUMAN	TLN2	Talin-2	17	20	14	5	1	2548.95	2519.15	2742.85	2330.83	2202.76	2417.08	2156.52	2175.01	1985.03	2100.49	2272.42	2117.98	2325.26	2499.42	2452.13	2392.31	2500.47	2373.38	2249.25	2033.92	2410.22	2271.49	2198.79	2211.67	2196.22	1966.51	2261.96	2106.88	1940.94	1631.97	704.258	673.898	244.23	263.797	342.695
	sp	P28068	P28068	HUMAN	HLA-DMB	HLA class II histocompatibility antigen, DM beta chain	2	2	4	2	1	509.406	444.596	296.574	170.328	125.763	96.9645	70.8673	62.9472	46.5709	62.4158	275.809	178.386	129.502	116.183	116.25	103.793	102.865	100.055	87.8092	72.8118	538.22	320.157	308.922	357.805	438.226	349.006	271.498	271.858	270.963	255.385	699.731	390.408	331.375	338.201	310.839
	sp	P62834	P62834	HUMAN	RAP1A	Ras-related protein Rap-1A	7	4	3	7	1	1056.15	935.119	1139.25	1186.89	1338.6	1336.44	1323.05	1372.81	1202.3	1167.54	538.754	478.778	721.887	819.732	818.542	1019.58	915.887	883.63	723.016	788.643	517.486	1101.65	619.247	860.825	657.685	756.625	666.958	729.198	595.245	702.503	678.175	911.188	664.722	694.08	644.573
	sp	P11166	P11166	HUMAN	SLC2A1	Solute carrier family 2, facilitated glucose transporter member 1	7	2	4	6	1	670.147	649.77	649.528	707.471	683.273	710.346	550.2	596.725	578.808	523.245	167.157	147.719	206.693	169.469	187.643	191.945	167.33	173	257.516	283.833	583.793	519.252	640.172	593.943	513.289	598.753	396.839	377.026	402.358	541.925	677.226	1051.03	1750.21	1307.68	1040.63
	sp	Q9TNN7	Q9TNN7	HUMAN	HLA-C	HLA class I histocompatibility antigen, Cw-5 alpha chain	1	3	1	3	1	210.691	99.7396	133.86	87.3299	91.1444	176.614	309.696	204.043	322.392	291.18	273.946	504.589	309.729	390.983	341.773	530.528	355.276	366.741	535.602	521.918	116.061	142.02	170.669	153.848	183.393	200.291	183.035	268.82	294.974	324.718	676.665	691.364	775.969	604.203	1125.95
	sp	P01042	P01042	HUMAN	KNG1	Kininogen-1	1	1	1	2	1	305.349	293.821	345.732	329.958	313.27	289.337	302.35	248.407	239.393	257.077	182	182.274	49.8184	64.2337	55.9517	75.22	61.4283	51.8326	66.1425	70.7355	115.183	210.744	27.7461	32.7438	7.72727	17.3094	11.5206	37.0736	48.8151	570.303	672.983	710.606	344.401	239.872	219.053
	sp	P06239-3	P06239	HUMAN	LCK	Isoform 3 of Tyrosine-protein kinase Lck	3	3	4	4	1	135.204	129.269	145.407	195.965	291.367	283.99	259.077	222.109	196.217	187.674	164.309	126.549	192.415	224.084	261.518	256.219	259.588	268.697	282.411	232.716	207.409	157.54	269.234	384.114	391.316	404.108	323.768	305.328	272.743	222.588	669.567	627.479	511.065	661.95	591.913
	sp	P08754	P08754	HUMAN	GNAI3	Guanine nucleotide-binding protein G(k) subunit alpha	3	3	2	4	1	336.414	284.936	334.321	247.744	263.833	272.068	261.401	244.721	268.321	232.904	488.819	370.21	449.04	357.511	432.044	387.65	393.864	375.642	438.479	377.173	192.578	163.93	165.325	129.786	129.146	142.344	139.304	144.491	144.858	185.717	667.312	794.436	511.046	407.88	420.326
	sp	P35579	P35579	HUMAN	MYH9	Myosin-9	227	142	201	13	1	41636.6	48797.5	36098.7	29654.2	26228.9	26812.3	24646.4	25218.8	25322	26522.6	27733.1	23081.6	18277.4	18566.9	18416.5	19393.8	19385.6	19628.6	20804.7	20637	36112.5	34502.4	23327.3	23477.5	23122.5	23756.6	24990.7	26055	25586.6	28240.9	659.466	601.156	309.94	340.686	403.503
	sp	P30685	P30685	HUMAN	HLA-B	HLA class I histocompatibility antigen, B-35 alpha chain	6	4	5	7	1	421.523	735.9	656.254	505.729	537.246	516.481	640.575	573.352	721.721	788.34	286.519	221.251	192.02	196.07	230.067	221.557	256.771	249.282	377.254	260.083	696.742	587.743	529.09	500.105	669.143	724.064	706.607	1049.02	1084.55	1089.08	659.374	856.265	867.262	739.747	996.208
	sp	Q06830	Q06830	HUMAN	PRDX1	Peroxiredoxin-1	53	37	47	8	1	8152.45	10995.5	8723.47	10816.3	10363.9	11852.8	10995.9	11081.9	10174.4	11035.2	4697.73	7714.69	6011.94	7390.43	6586.06	6839.6	5993.17	5941.17	5376.76	6059.34	7750.33	8424.81	9644.97	10733.3	10024.7	10113.3	9075.71	9160.64	8663.5	8952.54	659.363	667.355	436.077	315.688	549.213
	sp	Q9NWB6	Q9NWB6	HUMAN	ARGLU1	Arginine and glutamate-rich protein 1	8	7	8	4	1	1648.14	1631.56	1447.09	1050.4	880.311	939.376	950.859	949.112	946.806	996.262	1926.22	1547.48	1097.96	1308.89	1012.09	1365.14	1028.48	1028.73	1190.6	1003.64	1534.86	1733.22	1209.92	1102.17	1031.66	1054.98	1045.02	953.106	1091.61	892.21	642.073	553.615	482.467	448.626	389.889
	sp	P02751-15	P02751	HUMAN	FN1	Isoform 15 of Fibronectin	18	11	24	4	1	2697.86	3865.64	3077.71	2857.09	2449.09	5983.19	1545.64	565.433	805.379	2723.87	6867.51	3072.76	1811.1	866.068	2718.38	2551.28	280.866	1118.44	1435.4	3247.32	4821.47	11039.8	1508.02	1471.62	782.708	1114.56	2518.62	2328.46	2947.62	14613.9	634.941	536.712	314.436	261.278	254.015
	sp	Q14498	Q14498	HUMAN	RBM39	RNA-binding protein 39	20	6	13	4	1	3069.87	3436.23	3582.2	3120.7	3061.39	2701.26	3070.37	2523.72	3006.33	2855.83	1113.62	1336.68	1231.75	1300.97	1100.19	1139.55	1132.7	1074.35	1046.03	1074.69	2074.07	2452.6	2262.3	1958.97	1726.83	1901.94	1644.46	1690.44	1701.52	2001.73	633.006	663.191	681.139	499.168	443.846
	sp	P13796	P13796	HUMAN	LCP1	Plastin-2	119	54	91	3	1	13139.8	15126.9	11045.3	11603.8	11867.8	13273.9	11781.1	12018.2	12261.6	11505.6	6160.88	5255.49	5554.02	6597.45	6647.32	6819.96	6844.42	6356.45	6795.34	6391.25	10820.4	11007.6	8913.38	11201.5	10842.2	10474.3	11004.4	10492.7	9871.15	9054.75	622.923	460.64	204.815	225.223	232.876
	sp	Q9HAV0	Q9HAV0	HUMAN	GNB4	Guanine nucleotide-binding protein subunit beta-4	10	10	9	3	1	3419.76	3247.23	2399.95	1588.7	1279.5	1499.93	1367.1	1595.93	1497.98	1659.84	1719.29	1246.72	1199.88	1089.44	1163.99	1054.65	1063.69	1076.23	1196.44	970.755	1706.45	1223.85	1014.56	954.485	926.005	1080.32	953.596	1125.36	1233.96	1274.44	622.061	512.547	353.525	277.635	235.676
	sp	Q92619	Q92619	HUMAN	HMHA1	Minor histocompatibility protein HA-1	33	24	24	4	1	7822.35	6819.06	5207.07	3642.03	3028.67	3236.75	2764.76	3100.32	2919.39	2866.72	6550.54	3447.62	2770.46	2765.61	2633.33	2656.13	2717.68	2626.97	2689.31	2116.87	6771.11	4327.37	2866.35	2886.2	3030.71	2777.92	2966.13	2776.55	2724.39	2568.59	611.818	553.392	138.73	188.242	198.23
	sp	Q9Y624	Q9Y624	HUMAN	F11R	Junctional adhesion molecule A	13	7	12	9	1	735.386	572.513	756.22	1323.79	2071.61	2615.81	2663.14	2783.06	2809.18	2540.08	254.387	206.493	567.193	790.404	861.666	1077.16	1100.41	1068.97	1199.63	1120.56	502.148	371.357	916.86	1360.06	1681.97	1997.85	1832.72	1968.67	2142.25	2277.63	611.002	499.969	1496.38	2132.88	2498.52
	sp	P07951	P07951	HUMAN	TPM2	Tropomyosin beta chain	25	23	20	8	1	4174.66	4317.95	3407.68	4097.12	4173.36	4490.12	3902.09	4009.71	3873.67	3852.66	3196.05	2788.91	2679.47	2907.01	3004.62	3092.8	3277.78	2822.05	3422.38	3037.65	3914.45	3618.95	2792.32	2960.12	2945.41	2710.09	2912.15	2704.37	2813.51	2443.06	608.945	561.589	312.853	313.43	344.202
	sp	P02788	P02788	HUMAN	LTF	Lactotransferrin	4	2	4	3	1	663.484	529.921	222.099	153.594	102.959	99.4501	101.936	106.593	113.579	108.853	463.599	125.732	58.3913	41.0923	44.6887	39.5123	44.2086	30.643	48.4762	44.2363	678.69	494.455	100.102	86.8296	75.2012	71.4509	79.1055	93.7258	100.244	1100.09	608.102	336.082	278.455	227.17	216.177
	sp	P07737	P07737	HUMAN	PFN1	Profilin-1	54	48	49	3	1	8291.86	10232.3	7450.42	8024.6	7409.34	8433.25	7603.79	8807.11	9468.98	8787.39	6144.09	7510.83	5515.74	7781.39	6935.79	7450.28	8209.78	7684.41	7867.38	8479.72	8128.82	9287.78	6326.28	8496.29	8029.25	8117.26	9070.77	8744.77	7969.56	7600.35	605.124	330.175	305.042	208.117	335.103
	sp	P20645	P20645	HUMAN	M6PR	Cation-dependent mannose-6-phosphate receptor	10	2	6	7	1	1326.23	1215.69	1283.51	1324.8	1328.66	1355.19	1327.84	1282.92	1158.11	1133.25	508.433	478.536	477.542	527.23	495.981	521.352	486.196	476.291	457.145	449.237	674.7	658.609	715.676	739.223	717.673	749.879	777.098	765.657	868.368	987.053	599.196	679.287	1091.74	977.365	721.394
	sp	Q08334	Q08334	HUMAN	IL10RB	Interleukin-10 receptor subunit beta	3	2	2	4	1	162.357	114.875	114.936	140.181	150.181	155.425	145.31	157.37	146.887	162.736	188.589	108.883	183.321	143.421	142.792	125.564	145.775	154.239	174.672	186.033	218.218	135.118	204.91	170.424	187.691	186.644	173.815	186.17	202.129	173.286	597.651	531.071	637.862	745.548	302.978
	sp	Q7Z6A9	Q7Z6A9	HUMAN	BTLA	B- and T-lymphocyte attenuator	1	2	1	2	1	202.352	123.072	86.5384	108.886	109.464	100.185	88.1316	81.1035	79.1535	93.4664	436.911	307.499	413.797	368.829	323.882	351.949	424.501	354.062	479.175	426.02	251.958	122.668	132.668	189.07	163.296	167.618	172.284	181.347	159.224	150.83	592.397	353.397	296.374	258.444	249.382
	sp	Q9Y383	Q9Y383	HUMAN	LUC7L2	Putative RNA-binding protein Luc7-like 2	19	15	18	4	1	4391.45	4260.59	4113.37	4019.48	3871.42	3627.7	3634.6	3759.17	3667.24	3565.08	3262.85	3457.63	3260.3	3249.37	3024.4	3066.66	2946.1	3142.62	2879.69	2959.16	3751.52	3594.9	3500.32	3371.58	3358.62	3009.07	3108.04	3004.95	3060.96	3214.08	584.755	365.151	440.867	355.555	257.324
	sp	P62937	P62937	HUMAN	PPIA	Peptidyl-prolyl cis-trans isomerase A	47	50	50	4	1	9029.95	13275	7921.89	8113.4	6067.13	6760.06	5675.3	7307.74	7122.58	7163.25	6703.47	6009.2	5497.3	5521.72	4984.23	5391.28	5203.62	5195.98	4988.94	5049.15	7738.43	9107.32	7260.9	6691.38	6343.53	6161.14	6109.67	5963.61	6402.29	6026.72	578.33	680.353	443.083	459.359	499.911
	sp	P19634	P19634	HUMAN	SLC9A1	Sodium/hydrogen exchanger 1	1	2	3	3	1	144.383	122.117	207.455	215.834	247.572	246.89	262.534	232.351	239.674	254.889	135.038	191.23	247.684	233.584	234.352	221.028	238.483	238.051	238.209	261.18	295.057	355.352	445.415	430.205	448.696	421.465	423.474	445.706	450.824	450.648	575.287	669.89	1472.17	1268.51	932.299
	sp	Q9HBG7	Q9HBG7	HUMAN	LY9	T-lymphocyte surface antigen Ly-9	4	3	3	6	1	766.09	673.383	598.1	309.848	250.686	306.269	220.355	195.26	176.605	134.595	589.883	397.13	220.302	282.232	292.507	348.517	282.581	188.18	195.51	140.395	676.942	497.219	299.909	262.095	216.194	197.924	191.602	176.377	221.969	222.914	567.448	725.544	392.01	578.678	460.185
	sp	O94804	O94804	HUMAN	STK10	Serine/threonine-protein kinase 10	30	29	37	3	1	5023.32	5032.63	4867.51	4824.95	4803.42	4971.67	4336.17	4207.55	3965.61	3849.8	4853.7	5697.56	5645.18	6396.94	6000.68	5966.85	5222.76	5487.65	5226.37	5107.92	6658.02	6391.68	6389.99	7265.27	6675.12	5889.72	5911.85	6172.97	5959.48	5980.82	556.611	750.963	230.266	162.653	240.949
	sp	P12259	P12259	HUMAN	F5	Coagulation factor V	6	4	11	4	1	1336.05	932.486	1125.14	762.419	600.412	579.711	696.607	511.278	606.92	762.728	1194.83	766.014	269.365	299.144	520.665	391.108	304.295	349.671	380.857	476.675	1187.2	880.171	540.035	595.474	380.129	1018.26	568.704	2254.56	2913.95	10787	548.611	380.631	472.291	557.856	355.91
	sp	P27797	P27797	HUMAN	CALR	Calreticulin	48	39	47	7	1	7941.59	8490.07	7598.61	8549.85	9069.15	9281.86	9956.26	13777.6	12279	14505.6	4413.79	5058.34	3924.83	5344.6	6239.48	7043.76	8060.52	7695.14	6844.99	6988.58	4276.33	4619.91	4716.1	6341.98	7264.51	9255.23	9444.08	10518.7	9915.13	10466.4	547.308	606.685	336.279	262.042	259.46
	sp	P63104	P63104	HUMAN	YWHAZ	14-3-3 protein zeta/delta	37	28	34	5	1	10525.6	10182.9	9015.27	5132.64	4076.49	4065.11	3512.08	3628.08	3651.45	3357.63	7981.9	5529.32	3913.25	3160.47	3258.76	3089.18	3288.88	3129.37	3346.35	2973.34	8073.19	6814.34	3592.09	3104.78	2969.65	2949.28	2950.06	2715.67	2742.59	2603.04	535.642	456.717	203.497	169.594	312.089
	sp	P29350-3	P29350	HUMAN	PTPN6	Isoform 2 of Tyrosine-protein phosphatase non-receptor type 6	38	34	42	4	1	9292.65	8425.2	7649.49	5080.9	4152.63	4096.01	3331.44	4081.71	3734.5	3637.86	6347.05	5848.75	4556.45	5099.03	5098.46	5015.26	4887.08	4704.87	4285.2	3618.72	7181.88	7199.29	4844.98	5244.74	4981.43	5171.21	5030.48	4876.5	4972.72	5041.67	529.729	370.426	139.914	131.207	175.527
	sp	P04004	P04004	HUMAN	VTN	Vitronectin	2	1	2	4	1	165.919	152.048	163.913	139.029	227.546	287.085	336.522	295.743	367.068	363.669	100.372	82.9554	25.1441	83.6198	166.353	260.731	128.174	142.705	256.443	508.529	121.901	154.15	48.8822	74.1906	131.091	402.039	199.451	676.178	876.557	2641.98	520.431	586.863	330.904	360.825	446.922
	sp	P13987	P13987	HUMAN	CD59	CD59 glycoprotein	3	1	1	7	1	261.512	240.181	299.111	431.049	540.289	602.528	592.866	697.288	586.018	610.844	87.0498	89.9831	196.787	226.444	271.687	286.928	328.651	289.112	273.272	220.197	73.041	85.779	180.954	203.7	255.922	257.668	284.924	297.625	301.387	326.56	519.411	859.723	1437.88	1837.36	1386.04
	sp	P58335	P58335	HUMAN	ANTXR2	Anthrax toxin receptor 2	4	1	1	2	1	717.465	464.974	330.463	274.993	283.708	325.849	309.608	376.185	376.689	381.243	662.568	171.514	123.511	167.587	214.555	263.82	288.62	270.215	223.067	187.432	458.982	170.323	105.842	117.335	114.751	101.321	113.642	116.75	126.307	99.5141	514.814	224.008	153.546	188.096	173.428
	sp	Q9NZR1	Q9NZR1	HUMAN	TMOD2	Tropomodulin-2	10	5	3	2	1	2005.86	1378.6	1257.88	1227.44	1304.62	1357.66	1260.3	1272.14	1297.74	1505.79	1239.43	815.475	652.554	642.299	621.946	743.366	583.345	607.818	602.011	660.897	832.982	537.295	394.059	425.099	441.538	466.617	458.17	464.423	452.931	417.887	508.26	751.371	492.517	516.983	838.882
	sp	P49411	P49411	HUMAN	TUFM	Elongation factor Tu, mitochondrial	34	23	27	6	1	7505.15	6547.44	7359.86	7038.02	6336.77	6005.34	5819.14	5655.15	5804.64	5198.57	4798.71	4428.8	4795.98	4440.55	4303.37	4284.84	4067.7	3797.23	3553.06	3618.92	4085.09	3728.29	3994.35	3647.95	3635.88	3344.85	3426.7	3741.35	3714.99	3816.61	505.26	359.276	369.502	295.338	257.909
	sp	P02545	P02545	HUMAN	LMNA	Prelamin-A/C	61	66	53	13	1	3226.24	3327.63	3064.71	3385.78	8356.2	11464.7	15310.3	12572.8	17163.6	14699.2	4124.62	3055.87	2725.27	5112.98	8134.53	11465.7	11520.9	12032.4	13864	17506.4	2850.77	2101.64	1759.72	3032.1	4466.4	6829.2	8388.42	12368.6	14366.4	14147	464.258	470.425	238.881	270.328	625.457
	sp	P21854	P21854	HUMAN	CD72	B-cell differentiation antigen CD72	9	7	4	3	1	1940.12	2090.23	958.849	580.58	521.404	551.794	364.793	387.877	292.497	269.295	1312.5	618.146	400.508	444.785	364.733	307.738	256.994	231.087	230.9	149.48	1158.11	732.32	345.974	443.077	312.333	316.021	233.334	212.554	187.324	219.213	456.243	337.207	225.542	247.33	124.426
	sp	Q07955	Q07955	HUMAN	SRSF1	Serine/arginine-rich splicing factor 1	17	14	13	2	1	2344	1992.36	2206.65	2088.22	2244.5	2100.79	2038.36	2032.89	2088.58	1978.61	1945.93	1652.42	1805.11	1541.64	1605.07	1454.21	1577.69	1480.24	1663.31	1495.96	1526.15	1530.5	1499.35	1434.12	1436.77	1433.16	1328.02	1344.23	1421.93	1265.89	451.589	328.477	172.257	230.077	235.086
	sp	P05023	P05023	HUMAN	ATP1A1	Sodium/potassium-transporting ATPase subunit alpha-1	33	35	41	15	1	2205.11	3229.23	4074.71	5308.36	6199.59	6239.34	7487.81	6741.92	6662.7	7659.81	2276.56	3423.13	5204.29	4814.84	4997.82	5254.68	5185.92	5981.97	6809.38	7338.45	3042.07	4164.25	7356.27	7265.79	7480.94	7684.17	7602.24	8627.23	8552.3	9405.36	448.054	774.047	1524.94	1561.38	1233.68
	sp	O15439	O15439	HUMAN	ABCC4	Multidrug resistance-associated protein 4	7	4	7	9	1	406.448	380.026	608.208	609.796	696.32	833.227	1060.16	1041.8	1184.93	1413.18	235.588	212.664	284.839	281.986	299.068	319.064	377.492	372.515	439.149	445.382	372.781	434.301	662.128	740.913	795.091	869.842	840.436	939.243	997.453	1053.29	447.479	567.105	1025.57	937.575	876.755
	sp	P01876	P01876	HUMAN	IGHA1	Ig alpha-1 chain C region	11	11	16	4	1	886.692	313.272	344.082	1192.07	2835.87	3285.94	2940.79	6022.95	4969.68	7001.62	529.367	192.034	511.949	1702.65	4478.21	4737.04	4489.47	3132.13	1809.72	1333.6	320.888	351.567	405.863	1254.91	1602.82	1984.55	2607.6	3962.41	5817.35	11365.6	446.578	267.657	359.856	342.161	818.635
	sp	P23396-2	P23396	HUMAN	RPS3	Isoform 2 of 40S ribosomal protein S3	40	21	36	10	1	4496.98	5189.68	6811.18	8232.25	8219.79	7720.12	8110.99	7690.21	8527.68	7731.29	1876.98	3332.3	3345.65	3200.4	3092.12	2894.82	2938.89	2889.38	2856.1	2929.75	4301.78	6597.03	7451.12	7168.16	7053.92	6894.67	6812.73	6564.14	6174.74	5814.7	440.618	497.408	365.333	393.343	553.587
	sp	Q12999	Q12999	HUMAN	TSPAN31	Tetraspanin-31	1	3	2	1	1	233.423	194.123	187.717	99.6633	106.784	142.211	100.927	153.034	127.103	119.831	604.185	374.976	224.456	272.976	388.155	428.846	517.777	425.65	485.766	425.826	211.498	153.063	81.852	89.8408	143.573	175.272	163.389	175.389	210.049	229.34	436.729	373.179	365.729	257.709	431.629
	sp	P13639	P13639	HUMAN	EEF2	Elongation factor 2	115	114	141	10	1	9776.77	14339.3	17716.6	19837.7	18621.3	17030.6	18385.6	16219.8	19115.6	17281.9	9832.84	18274.6	19153.1	16950.8	17015.4	15178.5	15819	16576.4	14888.2	15589.1	10832	19359.4	21575.2	19378.9	19032.5	19003.3	19253.1	20132.6	20165.1	19816.2	436.565	677.262	474.459	535.909	776.126
	sp	P01892	P01892	HUMAN	HLA-A	HLA class I histocompatibility antigen, A-2 alpha chain	9	4	8	4	1	472.56	841.586	854.976	633.51	783.376	734.44	1279.38	1175.33	1587.55	1513.59	259.482	240.29	293.253	264.711	240.868	246.862	255.186	346.226	387.75	425.294	543.827	746.286	580.342	801.873	780.4	1195.45	1110.95	1307.74	2208.16	2026.5	426.178	403.444	504.385	514.091	367.871
	sp	P31947	P31947	HUMAN	SFN	14-3-3 protein sigma	6	5	4	3	1	633.651	1244.58	934.4	793.32	646.62	609.509	547.303	513.584	801.243	615.138	382.468	645.478	557.312	646.397	482.052	454.55	452.709	417.711	395.232	381.731	404.392	319.567	355.892	361.264	351.363	270.797	302.646	292.257	293.23	285.655	426.099	356.637	207.016	173.654	469.88
	sp	O00186	O00186	HUMAN	STXBP3	Syntaxin-binding protein 3	9	7	10	4	1	1698.77	1507.99	1265.78	1087.98	1031.14	1133.48	1012.61	1075.53	942.536	1022.89	1519.3	1191.99	1215.72	1088.33	1122.04	1113.66	1050.64	1143.71	1110.82	1148.06	2165.37	1731.34	1387.25	1385.65	1292.18	1418.79	1290.89	1457.35	1263.58	1323.67	421.224	432.133	287.156	250.729	237.019
	sp	Q7Z403	Q7Z403	HUMAN	TMC6	Transmembrane channel-like protein 6	4	4	4	5	1	507.771	586.834	476.765	403.248	385.09	451.831	359.931	480.055	398.453	448.917	270.849	232.069	204.251	252.839	274.669	290.13	329.271	301.128	307.343	263.713	705.003	586.629	450.789	413.837	460.378	493.451	473.945	494.853	517.595	543.584	420.48	429.933	449.067	438.671	273.687
	sp	P13797	P13797	HUMAN	PLS3	Plastin-3	22	13	12	2	1	3988.61	5160.89	3474.37	4020.66	4469.39	5136.57	4401.41	4466.3	4353.31	5072.73	2105.36	1490.01	2271.83	2268.31	2407.12	2548.73	2722.4	2866.15	3514.82	3337.93	1869.13	1997.65	1736.56	2588.61	2393.46	2843.86	2749.32	2795.6	2273.42	2047.55	415.422	401.936	168.539	183.891	221.997
	sp	P60709	P60709	HUMAN	ACTB	Actin, cytoplasmic 1	31	6	18	2	1	3560.42	4419.19	2580.23	2218.66	1619.24	1966.59	1682.12	1996.42	1865.84	1967.94	677.165	442.916	415.183	403.123	454.01	388.566	387.217	459.22	458.313	457.858	1936.74	1430.99	1062	1166.17	1014.19	1808.36	1320.62	1344.07	1499.88	1835.01	414.781	304.901	151.786	134.624	197.222
	sp	P01860	P01860	HUMAN	IGHG3	Ig gamma-3 chain C region	12	13	29	4	1	761.764	442.82	501.899	1262.54	1696.59	1541.82	1865.78	3417.94	3427.62	4751.86	536.075	207.46	712.279	1958.96	5336.91	6206.85	5292.1	3494.17	2862.95	2853.01	722.99	640.226	822.172	1637.91	2674.56	3232.67	4431.08	5129.18	7416.2	10423.7	395.816	523.806	267.759	270.579	1010.9
	sp	P51828	P51828	HUMAN	ADCY7	Adenylate cyclase type 7	1	1	1	3	1	135.029	102.546	73.6698	71.9778	65.5187	55.0101	47.4067	47.1488	49.8543	51.8581	56.0132	35.3227	44.9857	36.2555	30.9962	24.924	29.6381	29.2348	27.8906	33.4753	87.9363	49.4768	41.8737	37.363	26.7195	24.3201	17.4553	13.8827	21.2312	20.4131	394.357	262.905	248.293	214.262	152.993
	sp	Q8N370-3	Q8N370	HUMAN	SLC43A2	Isoform 3 of Large neutral amino acids transporter small subunit 4	1	2	2	5	1	303.273	174.551	184.678	154.404	196.729	106.335	188.147	73.9567	162.836	169.692	211.937	165.84	233.609	223.044	230.382	200.169	140.965	207.286	167.614	142.015	161.27	130.716	148.829	170.852	181.349	172.813	182.167	203.5	251.34	320.966	391.689	330.588	656.851	723.816	619.858
	sp	P67936	P67936	HUMAN	TPM4	Tropomyosin alpha-4 chain	20	15	16	3	1	2123.39	2528.64	1871.45	2554.56	2710.39	2958.31	2542.61	2678.32	2445.79	2544.24	1406.67	1158.42	1551.53	1790.4	1925.09	2137.23	2030.5	2013.5	2293.58	2203.36	2636.67	2305.16	2824.59	3316.77	3248.73	3482.28	3413.81	3372	2954.26	2781.71	388.216	331.721	180.941	190.467	200.586
	sp	P15311	P15311	HUMAN	EZR	Ezrin	65	53	58	6	1	14235.6	16027	10432.2	7709.34	7113.61	7386.92	7085.27	8091.82	8284.12	7532.59	15066.9	11115.5	8302.92	7939.53	8095.86	7920.71	9013.95	8499.19	8641.6	7458.6	12488.4	11029	7613.85	8317.47	8621.51	8897.65	9055.33	8977.31	9252.89	8571.39	386.24	333.688	223.28	190.561	265.549
	sp	P62826	P62826	HUMAN	RAN	GTP-binding nuclear protein Ran	26	13	19	4	1	3207.16	4017.29	3922.25	4976.86	4519.84	4925.29	4498.59	4760.75	4405.2	4576.25	869.169	1811.89	1238.22	1433.08	1142.5	1051.67	1080.31	1041.28	1109.49	1179.78	2000.13	2831.17	2628.32	2962.26	2689.42	2227.46	2281.18	2554.03	2375.71	2130.77	384.619	375.264	242.92	241.295	314.09
	sp	P04229	P04229	HUMAN	HLA-DRB1	HLA class II histocompatibility antigen, DRB1-1 beta chain	5	2	3	1	1	762.315	1245.15	1101.32	925.1	631.191	495.971	225.57	208.58	180.954	232.99	155.42	184.433	215.818	197.023	211.524	180.041	152.367	194.184	201.248	216.713	180.485	626.579	200.79	327.954	247.634	248.321	202.984	220.038	222.27	279.31	378.905	564.068	596.521	413.455	374.271
	sp	P39748	P39748	HUMAN	FEN1	Flap endonuclease 1	14	9	12	1	1	1846.74	1952.5	1362.71	2580.56	2583.38	2615.82	2419.69	2756.57	2757.3	2817.73	1080.95	861.913	2031.29	2200.27	2141.58	2086.49	2175.33	2092.18	1896.64	1943.9	1280.15	967.223	2058.39	2159.22	2493.22	2105.78	2070.34	1884.7	1812.67	1491.67	376.007	500.663	295.721	173.654	155.14
	sp	P68363	P68363	HUMAN	TUBA1B	Tubulin alpha-1B chain	65	28	44	4	1	4901.67	5197.22	6289.06	9812.38	9833.18	10761.9	9459.02	10234.1	9753.06	9992.7	2503.02	3966.09	4500.78	5081.32	4803.34	4427.09	4702.29	5085.66	4758.68	5127.06	3084.81	4147.26	6619.36	7317.86	6589.85	7655.42	7148.83	7431.45	7769.72	7935.44	370.059	335.036	242.715	275.512	404.239
	sp	P45880-1	P45880	HUMAN	VDAC2	Isoform 1 of Voltage-dependent anion-selective channel protein 2	14	10	10	6	1	2726	2893.14	2534.21	2548.63	2533.84	2607.11	2879.88	2717.23	2770.23	2450.51	2836.51	2300.89	2418.28	2597.41	2555.32	2838.7	2881.8	2779.28	2860.91	2930.49	1898.17	1684.81	1501.67	1514.67	1728.9	1817.53	1860.78	1955.82	2123.89	2691.34	361.247	392.517	779.568	1135.5	462.094
	sp	P37173-2	P37173	HUMAN	TGFBR2	Isoform 2 of TGF-beta receptor type-2	1	1	2	2	1	405.982	182.286	157.244	72.5721	64.6656	34.4039	22.9921	10.2626	10.9	2.59596	178.955	107.258	88.063	67.6016	50.9075	36.9024	27.962	30.6466	24.9669	24.6111	614.407	344.282	226.389	138.289	132.837	85.8942	67.2322	64.312	58.6858	70.8425	360.964	175.97	109.843	105.48	59.9931
	sp	Q92896-2	Q92896	HUMAN	GLG1	Isoform 2 of Golgi apparatus protein 1	27	24	26	7	1	3726.79	2842.62	3803.12	5136.4	5277.62	5399.27	4749.01	6935.8	5723.15	6833.7	2432.38	2526.12	3546.74	3845.43	4546.65	5049.47	5789.39	5175.86	4589.43	4137.11	2781.97	3238.48	4174.43	3737.11	4371.37	4516.16	5327.79	5656.98	5675.66	5859.49	356.087	349.298	533.174	645.086	587.473
	sp	P11836	P11836	HUMAN	MS4A1	B-lymphocyte antigen CD20	21	10	14	3	1	3610.57	4344.04	4720.55	3988.67	3322.98	2887.22	2279.88	2163.22	1996.44	2245.15	1763.82	2117.63	2380.47	2380.17	2022.34	1761.38	1458.48	1530.42	1266.71	1022.77	2525.93	2972.78	3102.49	2459.84	2095.46	2165.86	1640.04	1736.99	1829.74	2147.49	349.484	574.918	600.043	696.924	397.718
	sp	P42704	P42704	HUMAN	LRPPRC	Leucine-rich PPR motif-containing protein, mitochondrial	58	48	57	2	1	5133.42	5863.41	9077.78	12961.9	13934.3	12466.9	13855.3	10958.3	12489.2	11730.9	3936.44	6767.31	10296.7	8367.07	8063.11	7199.49	6990.08	7857.7	7165.8	8107.4	5999.45	8340.45	12125.2	11734.7	10091.5	9482.86	9501.24	10688.7	9824.18	10484	347.752	178.179	18.0868	15.2194	11.4403
	sp	Q9Y2W1	Q9Y2W1	HUMAN	THRAP3	Thyroid hormone receptor-associated protein 3	30	28	37	3	1	6732.92	6139.2	5388.7	5399.83	5126.11	5138.48	4720.45	5276.17	4993.32	4998.82	5954.29	5411.31	5466.42	5515.33	5514.03	5313.3	5221.17	4986.47	5025.98	4967.06	6286.92	5594.76	5806.46	5734.88	5903.47	5049.47	5323.2	5440.43	5614.43	4793.94	346.649	285.208	201.099	192.781	189.797
	sp	Q13873	Q13873	HUMAN	BMPR2	Bone morphogenetic protein receptor type-2	1	1	1	4	1	242.257	161.604	155.225	159.18	228.911	259.13	355.091	417.806	452.744	542.558	36.6736	44.537	51.5677	57.2406	47.6493	54.406	54.503	64.5366	69.9615	63.9093	173.957	130.249	114.753	183.978	245.997	269.918	277.095	286.788	286.701	270.741	344.758	215.882	252.683	416.038	718.029
	sp	Q01151	Q01151	HUMAN	CD83	CD83 antigen	1	1	1	5	1	68.7853	354.075	205.677	124.824	56.2091	21.7425	31.8746	11.4071	23.3997	18.1623	145.866	306.562	270.759	147.316	83.7052	75.579	59.448	63.6298	85.162	70.9219	375.331	318.148	333.896	195.731	120.973	129.184	82.793	97.916	106.327	112.779	341.756	790.388	671.664	291.199	127.939
	sp	P39019	P39019	HUMAN	RPS19	40S ribosomal protein S19	16	14	20	3	1	1180.97	1361.57	1917.39	2452.67	2650.03	2449.57	2512.42	2368.97	2434.61	2341.06	830.232	1329.53	1423.48	1336.64	1232.31	1244.96	1154.26	1218.29	1218.36	1195.48	1296.72	1909.41	2357.53	2419.31	2160.28	2204.89	2165.62	2188.94	2011.47	1892.16	337.982	349.586	246.249	334.747	353.44
	sp	P27701	P27701	HUMAN	CD82	CD82 antigen	2	1	1	2	1	229.646	270.792	370.644	299.618	445.052	439.889	442.122	284.715	372.54	327.976	81.257	95.9463	54.97	93.3251	85.5733	89.829	56.0015	70.2445	95.8923	115.606	888.007	837.936	555.043	467.138	431.133	632.233	466.622	610.545	614.891	766.039	337.727	473.617	471.059	843.836	88.7449
	sp	Q7L099-3	Q7L099	HUMAN	RUFY3	Isoform 3 of Protein RUFY3	5	1	7	1	1	746.112	775.046	683.957	765.956	696.832	732.646	572.209	746.453	655.003	683.626	137.108	121.723	144.043	174.979	160.98	177.864	176.41	156.192	124.104	135.576	449.904	395.442	433.676	534.643	606.056	587.439	589.811	542.169	512.32	517.297	336.258	298.708	253.702	149.759	200.436
	sp	P16150	P16150	HUMAN	SPN	Leukosialin	5	3	4	16	1	73.6064	124.904	203.489	670.08	1265.54	1346.83	1537.11	1784.14	1500.85	1221.58	34.857	48.8266	254.377	424.174	560.992	642.863	678.832	599.362	626.405	486.718	39.0448	42.6993	139.543	372.123	608.483	740.593	673.517	639.521	539.929	551.833	335.65	427.147	2208.88	5399.91	7014.55
	sp	P14209	P14209	HUMAN	CD99	CD99 antigen	3	6	4	5	1	325.218	277.532	403.279	401.518	697.943	752.421	633.638	698.167	518.524	518.604	574.589	421.923	622.997	749.868	862.996	890.647	823.79	679.659	844.852	624.679	377.875	373.566	581.726	721.533	789.251	662.515	554.005	483.626	364.241	330.708	333.647	313.116	369.881	493.039	642.266
	sp	P11279	P11279	HUMAN	LAMP1	Lysosome-associated membrane glycoprotein 1	3	1	3	2	1	599.497	661.079	405.108	343.236	271.953	255.918	246.089	274.215	255.991	264.583	277.67	219.447	107.357	99.2375	153.455	138.766	165.157	138.955	127.628	126.004	371.588	273.119	203.247	202.194	222.668	305.649	330.978	375.958	543.647	758.276	333.205	201.067	277.157	399.952	365.597
	sp	P25705	P25705	HUMAN	ATP5A1	ATP synthase subunit alpha, mitochondrial	77	56	54	4	1	11917.6	12656.5	10114.5	9144.51	8129.72	9325.12	8640.09	9382.62	9182.97	9344.7	8967.75	7128.58	5908.4	6981.48	6897.82	7824	6867.33	6930.7	7223.14	7025.13	7122.37	6249.21	5540.85	5948.61	6254.85	6978.47	7247.86	7683.14	8718.85	9966.02	332.397	215.383	141.624	139.682	199.363
	sp	Q10589	Q10589	HUMAN	BST2	Bone marrow stromal antigen 2	6	5	6	9	1	231.839	342.346	637.897	754.425	930.187	843.445	1023.88	1099.58	1176.17	1395.91	100.429	146.825	231.883	259.346	287.809	305.947	306.23	335.128	355.068	295.17	206.238	334.956	465.992	615.646	632.322	803.216	724.52	890.837	863.278	992.159	329.653	723.098	1216.08	1302.85	2213.9
	sp	Q15366-2	Q15366	HUMAN	PCBP2	Isoform 2 of Poly(rC)-binding protein 2	50	33	38	4	1	3888.98	3976.71	5107.33	5534.65	5855.46	5364.84	5384.48	5155.71	5341.24	5691.25	4015.78	4598.09	5629.98	5005.76	5027.71	4458.68	4729.47	4924.17	4571.05	4689.78	3098.74	3942.63	4696.75	4389.35	4307.31	4190.5	4071.69	4074.66	3757.15	3609.21	328.551	415.256	249.795	226.873	265.503
	sp	P61604	P61604	HUMAN	HSPE1	10 kDa heat shock protein, mitochondrial	25	25	20	4	1	3074.24	4202.28	3941.03	5219.9	4499.73	4513.05	4309.15	3900.89	4101.77	4003.65	3224.55	4102.85	4943.59	4934.63	4123.28	4531.72	4209.14	3735.99	3788.69	4053.84	2905.4	4194.69	4252.72	4378.12	3876.92	3466.18	3766.97	4037.27	3594.57	3792.67	328.321	292.607	72.06	87.0834	79.9519
	sp	P61769	P61769	HUMAN	B2M	Beta-2-microglobulin	9	9	13	1	1	1741.92	4039.31	1785.31	1867.14	1900.27	2155.75	2402.25	2651.75	2785.6	2940.14	1877.75	1891.37	1735.86	1796.98	1985.87	2200.16	2233.26	2706.72	2677.21	2629.74	2512.09	3230.1	2066.42	2703.67	2867.6	3516.25	3471.24	4665.9	4819.07	5187.66	328.101	257.636	233.309	78.971	61.9058
	sp	O14672	O14672	HUMAN	ADAM10	Disintegrin and metalloproteinase domain-containing protein 10	12	5	6	2	1	1172.75	1156.81	1167.54	1093.14	1161.97	1147.37	1252.86	1365.24	1264.39	1323.35	336.637	320.531	371.996	407.379	452.133	456.585	523.986	533.93	462.89	513.635	771.609	750.644	794.717	725.473	768.287	796.636	847.006	892.61	930.63	972.959	325.036	232.569	183.395	182.318	154.74
	sp	Q8NE01	Q8NE01	HUMAN	CNNM3	Metal transporter CNNM3	2	2	1	4	1	348.478	286.922	267.257	257.202	248.169	205.372	220.838	263.479	219.084	318.057	362.194	241.393	285.26	265.412	270.455	285.138	279.318	305.09	320.829	346.338	139.774	94.8493	115.733	104.972	106.697	100.638	91.5965	91.4847	114.118	127.136	323.451	267.322	333.774	247.288	248.5
	sp	P04083	P04083	HUMAN	ANXA1	Annexin A1	11	7	5	8	1	201.327	752.877	1499.23	545.08	815.226	1413.68	2348.87	3812.84	3513.85	4329.62	984.586	380.97	934.256	480.089	685.777	824.592	1028.26	945.418	756.593	420.599	305.836	747.552	375.46	404.432	518.897	728.389	844.036	854.531	706.465	578.253	322.901	322.829	166.393	227.49	559.047
	sp	P09382	P09382	HUMAN	LGALS1	Galectin-1	16	20	13	3	1	1206.88	561.15	764.215	1019.45	2763.88	4632.29	5460.38	5974.53	6631.01	6028.6	1337.56	613.139	799.344	1307.14	2131.93	3343.8	3932.74	3459.45	4911.74	5266.06	1236.04	746.991	484.168	1161.6	1447.27	2608.2	2748.41	3139.76	2706.61	2790.1	313.497	284.716	147.679	143.192	170.451
	sp	Q9H4G4	Q9H4G4	HUMAN	GLIPR2	Golgi-associated plant pathogenesis-related protein 1	4	2	1	1	1	657.906	521.736	402.722	379.565	312.609	294.419	241.468	208.548	187.677	151.935	608.084	334.247	396.764	352.614	244.222	206.623	195.203	173.459	135.142	81.1468	394.752	241.046	216.056	204.844	153.228	147.982	132.196	110.121	93.9488	76.5999	310.43	220.231	125.191	86.0174	11.4521
	sp	P25445	P25445	HUMAN	FAS	Tumor necrosis factor receptor superfamily member 6	3	3	6	10	1	111.276	111.596	233.017	467.664	931.975	1102.83	1337.65	1184.04	1334.02	1457	58.2823	137.135	158.398	295.127	288.273	342.172	345.944	391.833	452.788	490.775	262.364	346.061	487.671	1034.26	1082.51	1220.28	1401.15	1812.39	1884.37	2179.61	308.603	666.457	1576.11	3163.78	2782.43
	sp	P04792	P04792	HUMAN	HSPB1	Heat shock protein beta-1	4	3	4	3	1	274.171	286.572	270.627	396.999	677.349	546.057	804.668	348.755	533.437	585.633	156.454	146.736	348.22	614.808	793.896	765.329	779.067	677.39	636.51	620.416	182.656	208.262	407.898	950.365	1120.48	1154.27	883.21	895.029	818.548	807.017	306.354	279.692	138.531	144.35	152.836
	sp	P30501	P30501	HUMAN	HLA-C	HLA class I histocompatibility antigen, Cw-2 alpha chain	6	1	3	3	1	545.865	722.042	693.635	623.667	756.947	712.261	993.537	964.334	1048.55	1110.59	218.184	206.345	231.868	238.342	313.025	333.253	292.144	288.861	276.135	359.81	332.396	355.635	376.642	457.814	499.207	595.274	612.721	697.495	760.39	734.822	304.535	409.092	345.363	312.929	490.507
	sp	P04222	P04222	HUMAN	HLA-C	HLA class I histocompatibility antigen, Cw-3 alpha chain	8	9	7	3	1	749.59	1470.18	1177.69	878.156	1022.01	897.353	1338.86	1166.11	1665.49	1571.45	1678.79	1518.18	1523.92	1427.73	1547.83	1589.86	1559.21	1578.58	2250.1	2210.73	835.508	1086.73	648.117	970.861	1028.69	1142.13	1374.64	1299.42	1659.9	1632.18	296.819	505.705	243.185	265.652	429.233
	sp	P30481	P30481	HUMAN	HLA-B	HLA class I histocompatibility antigen, B-44 alpha chain	4	6	4	2	1	387.54	865.363	762.1	506.611	554.876	526.18	1008.33	878.226	1266.51	1250.84	1232.83	1115.28	1135.08	931.453	952.211	939.568	963.144	1039.6	1499.84	1495.27	657.708	899.23	525.255	873.176	819.758	883.549	1194.46	1028.95	1213.25	1238.06	294.887	568.42	293.189	225.069	277.75
	sp	Q8WTV0-2	Q8WTV0	HUMAN	SCARB1	Isoform 1 of Scavenger receptor class B member 1	5	2	3	11	1	243.737	262.558	399.185	857.162	1382.91	1420.91	1601.1	1100.02	1368.09	1315.82	20.7498	170.496	792.528	815.105	947.061	847.606	672.532	745.133	956.931	1007.45	146.936	277.354	527.11	599.62	508.303	554.092	510.017	622.405	646.311	1277.86	287.452	647.689	3085.53	3769.44	1785.12
	sp	P29597	P29597	HUMAN	TYK2	Non-receptor tyrosine-protein kinase TYK2	11	9	9	2	1	2062.4	1684.03	1284.23	1346.4	1466.09	1578.86	1551.4	1454.46	1499.2	1732.41	645.327	462.585	679.149	667.484	741.521	811.616	760.065	783.749	1133.48	822.161	1189.65	983.155	977.245	1017.39	1040.66	1309.71	1157.33	1311.08	1389.94	1556.45	283.407	266.72	213.634	210.896	173.417
	sp	P16104	P16104	HUMAN	H2AFX	Histone H2AX	81	56	77	2	1	20938.9	21271.9	11947.3	7594.31	6001.92	6958.05	6321.54	7543.22	7825.38	7316.75	12246	9314.24	4108.15	4976.28	4761.58	5100.87	5158.35	4727.52	5287.54	4893.15	19362.4	16414.6	6698.94	6996.84	7006.77	6544.69	6945.9	6313.03	6877.56	5830.06	283.146	230.622	236.37	227.204	316.428
	sp	P62266	P62266	HUMAN	RPS23	40S ribosomal protein S23	14	21	18	4	1	1859.95	2234.05	2578.62	3170.74	3107.34	2907.19	3017.04	2831.32	3611.23	3093.98	1913.18	5412.11	3692.81	4422.94	3343.57	3527.44	3376.08	3240.39	2924.6	3484.28	2131.28	4855.74	3781.55	3669.66	3124.57	2751.07	2969.98	3132.86	3074.04	3097.43	280.882	292.852	350.03	513.638	633.604
	sp	O43852-3	O43852	HUMAN	CALU	Isoform 3 of Calumenin	9	5	12	5	1	1063.08	976.606	960.441	1210.78	1362.47	1532.85	1597.63	2337.46	1894.29	2216.52	424.238	499.888	569.059	744.057	950.655	1070.21	1183.49	1162.68	1089.96	1130.66	960.184	985.559	1468.51	1962.19	2247.98	2789.35	2893.65	3378.4	3355.94	4143.12	279.094	438.477	183.054	107.724	81.3736
	sp	O14745	O14745	HUMAN	SLC9A3R1	Na(+)/H(+) exchange regulatory cofactor NHE-RF1	21	14	22	2	1	3700.07	3061.84	2294.92	1918.84	1964.24	1889.04	1816.85	1822.11	1735.51	1734.63	2572.99	1609.06	1474.35	1427.66	1497.97	1600.65	1697.52	1785.94	1620.51	1481.94	3638.4	2731.88	2210.98	2321.09	2503.49	2295.04	2291.7	2134.69	2048.09	2069.3	278.931	278.242	75.0939	52.5622	79.6412
	sp	P30101	P30101	HUMAN	PDIA3	Protein disulfide-isomerase A3	72	57	69	7	1	9171.46	8831.07	9587.33	9790.12	10766.8	11176.9	11116.8	14098.2	12744.7	13147.1	6656.31	6174.81	5804.87	6691.5	8027.14	8615.75	9364.65	8585.72	8078.6	7467.76	7453.26	8195.21	7332.37	9923.13	10712.2	11201.4	12055.7	12264.6	12310.1	12871.4	274.926	290.446	184.481	129.279	118.104
	sp	Q9H2G2-2	Q9H2G2	HUMAN	SLK	Isoform 2 of STE20-like serine/threonine-protein kinase	29	21	23	2	1	3580.38	3744.41	3716.61	4121.26	4429.02	4753.45	4355.03	4481.41	4135.34	4082.58	2807.72	2840.36	3577.77	3758.58	3744.37	3557.03	3505.42	3419.89	3540.48	3336.13	3433.89	3550.96	4031.48	4218.9	4092.64	3735.56	3535.49	3360.06	3222.74	3048.06	274.44	409.541	109.682	68.9564	99.324
	sp	P10599	P10599	HUMAN	TXN	Thioredoxin	12	7	7	3	1	648.812	602.966	1250.42	2219.44	2883.45	3066.61	3462.35	3433.54	3342.96	3345.4	305.132	541.226	1131.74	1218.92	1246.36	1260.28	1392.54	1329.72	1203.18	1516.69	407.954	722.209	1433.11	1740.24	1492.4	1716.55	1956.38	1809.36	1246.8	1280.1	270.308	321.356	213.877	246.036	314.766
	sp	P40939	P40939	HUMAN	HADHA	Trifunctional enzyme subunit alpha, mitochondrial	38	20	25	3	1	8764.09	7898.25	7092.64	6353.74	6480.19	7155.47	6810.07	7256.08	6841.7	6481.48	4811.04	3604.23	3119.42	3677.61	4185.94	4352.52	4270.14	3880.55	3869.72	3800.62	5116.64	4135.13	3622.65	4100.19	4520.94	5123.68	4974.41	5282.96	5359.85	5742.79	268.044	225.923	275.695	295.552	241.049
	sp	P08962	P08962	HUMAN	CD63	CD63 antigen	2	3	1	4	1	95.8697	207.803	377.786	463.444	483.431	390.046	497.922	458.863	352.605	473.357	172.298	158.29	316.76	329.531	377.174	343.356	353.09	396.213	488.752	404.737	47.621	102.751	199.22	192.328	165.479	225.562	270.166	249.919	348.24	651.151	267.407	691.236	1649.32	1838.08	739.715
	sp	Q9H3S1	Q9H3S1	HUMAN	SEMA4A	Semaphorin-4A	5	8	10	15	1	159.482	155.913	195.86	533.08	815.864	962.109	881.865	1234.75	1207.14	1490.75	101.737	137.408	533.505	854.51	1343.49	1746.9	1947.34	2094.59	2033.26	2015.13	85.1397	78.3294	367.738	689.993	1070.05	1548.5	1976.02	2290.17	2643.75	2380.62	265.11	387.866	1348.75	2529.65	4192.24
	sp	P02649	P02649	HUMAN	APOE	Apolipoprotein E	2	2	2	2	1	167.19	216.556	216.464	155.519	177.022	173.893	353.118	145.86	336.261	426.252	78.1442	210.469	70.9705	71.7046	117.291	118.64	99.4067	108.014	114.828	178.347	163.871	335.554	51.912	58.0635	172.256	80.1841	121.651	204.865	237.122	1358.44	263.623	328.701	247.052	233.036	144.979
	sp	P06396	P06396	HUMAN	GSN	Gelsolin	15	13	20	4	1	3223.04	2380.63	2372.09	1446.91	1321.06	2201.02	2194.57	2926.32	2800.13	2384.78	1378.37	671.593	496.77	738.93	1369.66	1914.26	2258.08	2144	2136.54	1754.47	3418.56	2731.39	1013.09	1394.1	1564.22	2690.02	2624.16	3325.71	3389.15	8321.97	263.3	252.078	122.986	136.121	150.397
	sp	P00734	P00734	HUMAN	F2	Prothrombin	1	1	2	2	1	176.738	180.917	101.457	43.0909	16.9959	43.4903	19.4959	30.3248	27.079	16.7688	56.5488	41.4004	16.5324	14.8005	16.2287	25.7893	26.0379	45.6421	221.028	37.2998	110.028	132.932	107.392	129.686	147.303	133.343	98.9371	214.67	213.79	970.618	262.156	257.416	124.146	127.112	100.087
	sp	P06703	P06703	HUMAN	S100A6	Protein S100-A6	4	3	2	3	1	1436.9	792.466	1349.99	1040.67	822.255	669.124	499.655	369.999	344.367	241.51	1379.97	713.066	841.215	697.213	456.491	493.67	364.605	287.745	229.208	130.286	1191.39	1105.22	1008.34	684.528	389.875	284.547	208.687	176.888	138.101	133.931	259.515	231.19	120.501	122.098	146.226
	sp	P10321	P10321	HUMAN	HLA-C	HLA class I histocompatibility antigen, Cw-7 alpha chain	3	5	4	5	1	207.347	241.493	408.285	267.717	428.493	353.339	656.581	575.079	711.042	656.87	238.95	379.594	427.799	423.308	441.155	521.103	524.719	589.186	701.51	748.649	196.738	297.621	337.091	382.749	430.36	467.227	478.96	562.879	593.116	565.341	258.715	426.803	427.146	418.548	439.591
	sp	Q92608	Q92608	HUMAN	DOCK2	Dedicator of cytokinesis protein 2	37	22	34	1	1	6133.27	5114.65	4348.94	3793.53	3821.35	4198.38	3974.35	4573.47	4239.69	4015.11	3320.95	2039.83	2200.82	2465.5	2624.43	2607.62	2727.94	2650.18	2548.68	2373.79	4898.49	3528.69	3289.42	3468.74	3548.89	4155.89	3954.06	3825.41	4063.8	4018.07	255.818	135.945	17.8705	21.3838	44.7683
	sp	O00161	O00161	HUMAN	SNAP23	Synaptosomal-associated protein 23	15	5	8	2	1	3698.03	3338.07	3041.62	2211.08	2176.89	2365.51	2086.82	2039.17	2035.92	1862.54	751.66	710.971	786.557	742.131	664.055	648.988	654.241	679.881	695.609	699.963	1517.06	1249.31	1218.57	1137.66	1161.65	1124.93	1039.27	957.195	1066.1	1015.42	255.796	312.591	153.26	146.265	156.009
	sp	P31994	P31994	HUMAN	FCGR2B	Low affinity immunoglobulin gamma Fc region receptor II-b	7	4	4	2	1	1842.01	945.972	876.097	673.793	905.799	790.083	949.586	915.747	760.898	823.221	503.275	177.312	343.406	307.335	358.354	266.16	270.176	270.51	289.266	191.486	953.621	597.841	484.334	587.851	554.483	409.292	427.274	396.599	288.796	217.857	254.194	162.35	191.374	201.868	219.999
	sp	Q99623	Q99623	HUMAN	PHB2	Prohibitin-2	33	17	29	2	1	4651	4591.84	4968.22	5481.96	4982.64	5012.09	4743.16	4839.41	4753.55	4472.46	2650.19	2643.66	2855.67	2575.08	2673.51	2692.47	2497.86	2288.27	2609.17	2341.61	3151.46	3114.59	3578.79	3587.28	3428.51	3767.14	3533.91	4011.69	4066.73	4605.07	252.293	164.757	6.07329	2.32909	0.858462
	sp	Q01650	Q01650	HUMAN	SLC7A5	Large neutral amino acids transporter small subunit 1	4	3	1	7	1	90.835	342.564	543.618	551.466	559.067	608.258	716.806	520.176	524.571	555.463	247.023	395.869	508.323	352.407	355.018	380.975	344.475	318.685	393.386	424.189	22.8291	145.903	185.372	131.358	130.48	114.812	112.117	136.622	136.652	157.98	246.871	1414.2	2191.25	1184.57	1402.56
	sp	P08107	P08107	HUMAN	HSPA1A	Heat shock 70 kDa protein 1A/1B	10	10	10	3	1	2750.83	2534.83	2961.02	1792.24	2145.98	1897.14	3021.84	1467.31	2464.4	1811.96	3881.82	3746.93	2399.9	2066.66	1695.91	1392.68	1134.52	1197.45	1065.67	1274.44	5440.9	4762.89	3112.09	2409.78	2167.15	1588.15	1384.46	1152.06	999.029	1122.35	243.935	219.396	102.026	129.816	135.994
	sp	P61978-2	P61978	HUMAN	HNRNPK	Isoform 2 of Heterogeneous nuclear ribonucleoprotein K	71	42	53	4	1	7940.23	8516.07	8053.36	7891.04	7893.9	7620.04	7311.32	7444.26	7308.98	7779.27	5034.83	5776.97	5014.76	4897.04	4765.59	4518.32	4504.76	4529.35	4986.25	4732.37	5438.37	6126.76	5764.94	5839.16	5438.3	5398.27	5014.25	4900.49	4737.96	4483.27	243.444	223.941	173.793	233.866	296.823
	sp	P50454	P50454	HUMAN	SERPINH1	Serpin H1	6	5	8	4	1	220.835	205.309	315.035	692.816	1319.56	1890.97	2188.72	2494	2512.82	2352.47	218.312	241.165	547.547	841.08	1042.48	1351.34	1432.38	1545.29	1650.75	1987.03	1039.41	1256.19	1363.45	2004.98	2267.15	2574.75	2434.59	2974.23	2878.37	4241.26	242.231	364.494	209.999	83.2426	54.3577
	sp	P62269	P62269	HUMAN	RPS18	40S ribosomal protein S18	41	32	28	3	1	3128.78	5454.61	4779.1	6390.6	5597.85	5506.63	5556.44	5270.24	6403.25	5973.44	2372.43	4022.1	4495.17	3990.09	3858.5	3532.98	3667.61	3769.44	3470	3535.4	2253.95	3668.57	4049.38	4011.29	3760.08	3757.46	3562.17	3863.13	3687.51	3490.14	241.798	265.118	199.676	204.551	259.994
	sp	Q9UH65	Q9UH65	HUMAN	SWAP70	Switch-associated protein 70	45	29	32	2	1	10204.9	10647.2	7561.83	6501.99	5819.7	5765.43	4799.98	4439.84	4260.76	4128.64	8945.23	6306.96	5370.57	5164.54	4383.2	4114.43	3694.15	3685.55	3657.2	3503.02	11169	8438.51	5997.37	6004.86	5372.07	4831.23	4937.3	4959.68	4854.18	4739.79	241.34	186.08	64.225	28.9661	37.1632
	sp	Q13885	Q13885	HUMAN	TUBB2A	Tubulin beta-2A chain	91	80	89	2	1	8016.15	7878	9785.67	17845.5	19851.4	20743.2	18667.7	20031.3	18791.2	20815.3	5279.8	7693.81	12311.2	14137.5	13925.4	13856.5	14471.7	14538.7	14501.6	15516.7	6778.72	8687.15	15398.9	17732.6	17324.3	17360.5	16834.1	16771.5	16271.7	15180.5	237.522	235.129	237.439	220.075	383.697
	sp	Q9HCC0	Q9HCC0	HUMAN	MCCC2	Methylcrotonoyl-CoA carboxylase beta chain, mitochondrial	21	11	19	4	1	3249.68	2900.55	3114.17	3444	3715.57	3744.28	3803.16	3822.3	3899.62	3797.32	966.488	854.084	1034.22	1145.21	1217.62	1225.07	1227.7	1149.22	1108.32	1179.05	1955.77	2002.75	2373.86	2790.24	2909.57	2938.01	3068.54	3611.43	3462.98	3919.52	237.317	154.335	128.796	208.098	241.777
	sp	O95379	O95379	HUMAN	TNFAIP8	Tumor necrosis factor alpha-induced protein 8	12	8	11	1	1	3772.5	3252.17	2616.04	1766.14	1655.67	1710.67	1430.22	1360.16	1324.83	1236.71	2905.48	1649.8	1418.5	1651.85	1623.8	1636.6	1629	1522.69	1484.7	1623.77	2900.48	1853.4	1479.24	1523.69	1432.65	1463.64	1488.21	1453.21	1329.87	1089.77	233.365	209.183	77.5155	63.1919	82.0337
	sp	P13747	P13747	HUMAN	HLA-E	HLA class I histocompatibility antigen, alpha chain E	5	2	6	4	1	452.438	443.733	409.883	340.891	493.805	584.007	532.032	762.309	557.658	648.01	153.013	97.7747	96.833	117.475	142.967	147.933	150.064	154.699	187.105	160.391	772.904	671.026	651.448	708.681	771.065	798.21	823.952	915.063	1009.72	1133.72	231.484	375.242	353.032	350.511	588.066
	sp	P05166-2	P05166	HUMAN	PCCB	Isoform 2 of Propionyl-CoA carboxylase beta chain, mitochondrial	6	3	6	2	1	1055.51	1177.57	750.333	667.782	701.357	872.473	819.351	1004.06	881.424	911.155	404.749	261.317	220.071	287.793	335.739	377.147	402.945	393.173	352.561	398.363	1035.43	757.694	546.749	689.891	802.341	993.008	1016.56	1158.48	1227.64	1462.03	228.306	176.785	138.65	145.987	203.65
	sp	P62899	P62899	HUMAN	RPL31	60S ribosomal protein L31	16	19	27	5	1	2100.96	2396.97	3255.72	3084.79	3481.01	3202.35	3506.99	3037.58	3399.55	3095.73	2377.61	5242.75	4583.01	4430.44	3829.75	4542.34	3983.17	4093.67	4516.4	3903.38	2852.05	3680.17	5356.45	5087.05	5160.62	6874	5021.74	5268.83	5009.01	4283.95	227.57	263.255	182.722	234.006	247.308
	sp	Q9BVK6	Q9BVK6	HUMAN	TMED9	Transmembrane emp24 domain-containing protein 9	2	2	3	1	1	301.719	296.325	295.98	241.275	219.334	329.274	320.732	394.062	347.417	385.18	180.924	146.802	142.082	170.832	208.804	221.471	247.307	251.922	249.639	223.036	215.54	209.379	220.182	264.983	310.613	363.037	434.029	399.269	476.691	538.344	223.195	141.923	295.47	271.089	397.041
	sp	P34972	P34972	HUMAN	CNR2	Cannabinoid receptor 2	1	2	1	2	1	384.089	371.688	291.346	130.295	114.015	147.294	167.417	150.123	243.783	195.164	329.219	248.416	332.34	307.751	265.47	222.725	188.657	204.661	174.068	172.563	104.757	88.3191	86.4976	73.3645	52.7861	47.6214	55.14	55.9058	51.6276	55.7299	221.675	199.518	267.445	257.555	167.291
	sp	P62829	P62829	HUMAN	RPL23	60S ribosomal protein L23	11	7	13	5	1	1165.48	1201.15	1760.64	2014.22	2001.93	1904.14	2053.52	1928.72	1875.47	1853	864.55	1831.14	1634.25	1660.79	1437.86	1403.04	1322.69	1504.46	1306.08	1477.86	1466	2771.81	2410.23	2684.07	2337.54	2251.11	2212.63	2340.5	2026.03	2132.45	220.758	240.989	209.038	195.598	281.911
	sp	P46777	P46777	HUMAN	RPL5	60S ribosomal protein L5	61	56	61	11	1	5825.67	9256.96	8465.53	10742.7	9687.14	9676.43	9555.21	9204.01	9439.8	9504.54	5339.22	8501.26	8544.63	8291.87	7983.05	7542.58	7918.87	7541.4	7137.14	7508.96	5124.1	7390.59	8621.13	8389.33	8309.2	7843.73	7941.87	7701.99	7630.22	7133.49	220.257	242.448	364.793	515.501	747.8
	sp	P29401-2	P29401	HUMAN	TKT	Isoform 2 of Transketolase	34	32	39	5	1	7830.3	7564.52	6071.7	5763.42	6278.74	6587.07	6675.22	6376.83	6259.93	5404	6771.14	5087.41	4842.3	4834.4	4861.14	4877.11	4715.21	4580.64	4245.41	4221	7828.81	6394.6	6058.9	6419.45	6657.67	6354.23	6326.79	6133.1	6000.72	5788.45	219.727	191.19	101.964	112.99	132.751
	sp	P26842	P26842	HUMAN	CD27	CD27 antigen	1	1	1	4	1	242.612	118.299	225.908	293.212	343.389	348.878	301.496	384.077	291.632	380.076	46.6905	30.183	88.114	146.626	209.331	181.937	163.264	168.635	136.537	99.2199	63.3414	80.0656	191.127	269.037	375.513	310.602	313.215	423.077	616.852	780.193	213.338	165.749	412.271	884.215	1218.88
	sp	Q9NUQ9	Q9NUQ9	HUMAN	FAM49B	Protein FAM49B	14	6	10	2	1	2201.02	2175.55	2138.66	1740.87	1506.3	1786.5	1417.52	1368.36	1181.21	1071.82	1777.13	958.48	1004.58	1115.53	889.278	1056.98	857.155	864.446	869.535	722.968	1667.5	1739.35	1283.02	1334.4	1252.7	1175.08	1024.52	933.093	879.938	842.393	209.206	181.284	91.5408	106.804	91.3194
	sp	P63313	P63313	HUMAN	TMSB10	Thymosin beta-10	74	55	56	2	1	7735.67	9202.61	8528.25	8693.26	8002.81	9740.23	8113.23	10505	9607.73	9948.6	4403.32	5465.59	5115.67	6166.22	4975.34	6805.36	5458.22	6666.52	5731.5	6543.89	4965.3	4823.85	4308.2	4970.31	4674.96	5259.11	5019.27	5186.74	4650.74	5005.91	206.363	182.143	99.0987	110.987	112.43
	sp	Q6ZRP7	Q6ZRP7	HUMAN	QSOX2	Sulfhydryl oxidase 2	13	5	4	1	1	2014.61	2269.09	2193.23	1663.55	1243.06	1265.18	1137.5	1201.29	1154.22	1083.07	525.302	567.314	511.996	461.306	482.036	498.379	523.465	542.886	458.465	487.873	648.923	685.61	613.067	477.699	527.48	470.814	523.288	462.753	473.748	488.051	204.215	139.865	203.355	173.598	162.46
	sp	P19338	P19338	HUMAN	NCL	Nucleolin	115	120	112	6	1	16788.1	26264.6	22445.7	22392.2	19121.2	19972.1	20022.7	17183.1	17885.8	16477.1	19084.9	34105.9	23501.4	24228.6	18805.2	18521.3	16941.7	16390.3	17692.3	17886.3	20227.7	33183.4	24732.6	23151.8	21320.1	18696.5	17514	16206.1	17061.8	15684.6	203.166	270.797	189.005	436.519	169.402
	sp	P22626	P22626	HUMAN	HNRNPA2B1	Heterogeneous nuclear ribonucleoproteins A2/B1	72	41	56	1	1	8778.57	10049.4	7091.51	6577.13	6175.22	6164.22	5926.31	6352.09	5991.2	6247.46	4636.39	4312.76	3517.19	3527.72	3354.26	3345.18	3115.04	3165.3	3714.84	3378.09	6884.6	6796.28	5104.76	5448.93	5132.25	4929.4	4748.55	4860.97	4914.15	4892.27	199.958	89.266	75.4529	56.6935	78.2347
	sp	P04156	P04156	HUMAN	PRNP	Major prion protein	2	1	2	1	1	406.735	670.27	440.488	160.471	132.215	171.065	174.614	98.0521	87.9035	61.2234	413.36	426.933	126.083	155.796	125.519	151.481	79.0124	79.9537	74.3509	50.1814	127.044	128.889	59.292	54.3256	45.502	52.704	53.8507	48.3666	55.7655	72.7217	199.669	267.238	110.619	97.7505	100.523
	sp	P47756-2	P47756	HUMAN	CAPZB	Isoform 2 of F-actin-capping protein subunit beta	42	25	30	2	1	5915.61	4943.47	4377.37	3454.8	3574.16	3900.97	3551.56	3950.81	3775.67	3485.36	3479.34	2273.75	2205.03	2264.25	2347.97	2516.51	2408.71	2453.54	2586.01	2305.14	4418.61	3148.44	2450.88	2674.58	2793.31	3070.57	2946.89	2693.17	2812.91	2583.45	198.503	211.424	121.119	111.24	152.638
	sp	P80723	P80723	HUMAN	BASP1	Brain acid soluble protein 1	31	24	34	4	1	9389.71	13523.5	6325.66	4825.16	4042.06	4866.55	4002.33	3950.53	3577.82	3273.58	7290.1	6164.02	3029.18	4113.34	3422.96	4428.95	4103.6	3738.77	3679	4165.28	11969.4	10426.5	3867.6	4857.49	4893.17	6019.4	6193.03	7105.78	6836.17	8089.79	194.696	186.332	77.9103	59.3564	29.0975
	sp	Q96F07-2	Q96F07	HUMAN	CYFIP2	Isoform 2 of Cytoplasmic FMR1-interacting protein 2	15	12	12	2	1	3965.56	3815.13	2551.32	1878.63	1482.39	1593.66	1270.97	1532.61	1277.73	1240.95	2479.02	1562.29	1370.41	1358.5	1333.38	1178.01	1175.64	1206.52	1030.92	1059.67	3064.97	2318.64	1644.58	1527.54	1460.4	1627.52	1384.04	1341.48	1327.44	1395.18	193.21	216.615	61.8698	44.9383	64.8817
	sp	P16402	P16402	HUMAN	HIST1H1D	Histone H1.3	70	69	74	2	1	32925.5	31455.1	14729.7	8055	5471.08	6287.94	5481.58	7279.96	6548.73	6698.79	32761.8	20655.1	6875.21	7983.29	7103.16	7859.38	8286.9	7341.91	8115.06	7311.78	43773.6	29697.2	7454.97	6433.64	6455.54	5885.04	6521.34	6194.86	6420	5873.09	189.029	75.4005	22.7299	29.7944	35.1902
	sp	P62280	P62280	HUMAN	RPS11	40S ribosomal protein S11	30	28	31	6	1	2791.23	3278.28	4295.15	5229.82	5430.67	5035.56	5467.89	4886.26	5164.54	4990.23	1932.92	3542.99	3420.42	3388.59	3158.31	2902.41	3021.3	2963.86	2843.28	2957.09	2496.7	3849.83	4448.44	4360.67	4168.6	3902.63	4070.93	4107.79	3687.49	3822.33	188.833	177.93	208.259	322.445	382.389
	sp	Q9H4B7	Q9H4B7	HUMAN	TUBB1	Tubulin beta-1 chain	7	1	3	2	1	892.96	855.317	876.133	912.216	938.096	898.712	809.022	821.439	753.485	781.093	56.8364	53.7082	124.708	118.626	127.773	109.617	112.559	126.857	151.198	132.833	100.856	271.707	238.991	366.01	278.216	272.201	266.169	239.827	253.616	279.991	188.521	175.558	181.761	161.091	328.391
	sp	P00558	P00558	HUMAN	PGK1	Phosphoglycerate kinase 1	134	90	119	3	1	13559.9	15204	11976.7	15151.7	16910.7	21966.2	19686.1	22972.7	21032	16158.5	9714.73	8921.74	9770.97	10481.7	10847	12491.3	13434.3	11149	13870.8	14757.2	14834.1	15451.7	13641.5	16327.3	16484.6	17738.3	15932.9	14657.6	13145.8	12792	187.936	172.771	119.345	126.632	145.406
	sp	P50990	P50990	HUMAN	CCT8	T-complex protein 1 subunit theta	61	56	52	3	1	7270.41	8659.18	11204.9	12889	12812.1	11984.8	12889.6	11094.5	11356.4	11510.6	6414.81	10215.2	10917.6	10041.4	9143.99	8643.37	8913.99	9163.54	8647.02	9186.18	7735.02	10558	12579	12114.4	11088.9	11282.2	11511.6	11326	9630.69	9426.14	181.555	254.783	248.014	178.885	197.301
	sp	Q7L014	Q7L014	HUMAN	DDX46	Probable ATP-dependent RNA helicase DDX46	46	34	37	2	1	6196.84	5488.54	6199.3	6668.79	6660.81	6396.82	6378.54	6667.28	6867.45	6516.34	4684.8	4340.45	4845.05	4921.77	4852.63	4621.8	4770.24	4698.7	4430.37	4429.12	5223.97	5235.73	5515.62	5327.95	5482.97	4706.46	5085.22	5184.78	5061.2	4556.98	179.004	134.302	176.628	163.143	142.545
	sp	Q9HBE5	Q9HBE5	HUMAN	IL21R	Interleukin-21 receptor	1	1	1	2	1	142.325	88.8071	71.3743	121.601	155.688	127.305	144.593	81.5252	126.024	109.387	199.294	175.932	242.84	222.388	176.193	190.726	176.799	188.364	184.392	197.546	44.7979	24.2075	47.9487	38.1704	43.389	42.0869	34.5319	46.7683	55.9211	65.7847	171.444	91.612	157.216	130.951	114.98
	sp	P04843	P04843	HUMAN	RPN1	Dolichyl-diphosphooligosaccharide--protein glycosyltransferase subunit 1	30	29	32	4	1	4325.65	4143.69	4410.81	4543.05	4805.77	5550.39	5886.65	7868.77	6837.2	7249.4	2994.06	2862.22	3214.82	4019.11	4896.27	5754.52	5913.1	5709.45	5450.4	5063.36	2613.68	2705.98	3490.27	4375.33	5129.57	6006.16	6558.78	6444.09	7415.77	8735.61	168.844	187.376	292.243	294.462	319.251
	sp	P62158	P62158	HUMAN	CALM1	Calmodulin	22	16	19	1	1	2742.61	4896.99	4122.6	2534.85	2160.01	2371.29	2141.59	2391.66	2239.94	2433.33	2588.26	5312.32	1919.88	2341.15	1875.38	2170.82	2061.74	2156.46	2127.63	2093.61	2502.93	3951.05	1919.23	2375.87	2042.76	2269.21	2262.47	2196.81	2187.24	2387.69	165.198	158.184	73.7472	82.0898	91.82
	sp	Q14160-3	Q14160	HUMAN	SCRIB	Isoform 3 of Protein scribble homolog	18	11	12	2	1	2361.36	2268.4	3271.6	3188.15	3144.59	2717.02	2888.92	2504.87	2860.06	2978.68	1428.2	1646.41	2278.34	1797.53	1758.8	1580.72	1645.18	1801.61	1682.69	1725.74	1027.2	1206.03	1605.14	1521.98	1515.26	1418.54	1415.16	1498.9	1492.4	1331.94	163.846	208.614	167.647	93.8346	92.2159
	sp	O00299	O00299	HUMAN	CLIC1	Chloride intracellular channel protein 1	19	7	13	2	1	3567.23	5225.42	2912.15	3097.39	2533.32	2923.99	2630.03	3259.76	2771.28	3309.36	1575.79	987.842	1015.76	1118.63	1068.23	1296.14	1212.67	1125.88	1241.73	1244.39	3169.17	2432.05	1693.31	1786.36	1921.57	1609.39	1901.55	1773.4	1561.02	1388.81	161.656	139.906	55.3786	61.3422	83.1659
	sp	Q9GIY3	Q9GIY3	HUMAN	HLA-DRB1	HLA class II histocompatibility antigen, DRB1-14 beta chain	4	4	6	2	1	483.334	622.647	533.739	390.815	391.703	338.421	300.697	271.195	269.132	290.943	360.238	350.531	453.94	387.644	389.997	358.811	358.679	393.835	491.504	398.302	473.426	673.675	516.295	677.249	640.685	628.345	622.303	601.641	615.425	675.562	161.635	237.343	162.536	160.578	57.8682
	sp	P61247	P61247	HUMAN	RPS3A	40S ribosomal protein S3a	62	69	65	4	1	6857.25	9762.11	10448.4	12675.1	11859.8	11750.1	11976.5	11432.7	11565.3	11557.7	6123.93	8985.88	10357.7	9741.76	9394.51	9057.82	9078.32	9149.28	8398.62	8486.83	7277.21	10339.1	11045.8	11076.3	11074	9980.58	10134.1	10355.5	9508.95	9533.66	159.413	195.147	238.107	347.632	468.388
	sp	P69905	P69905	HUMAN	HBA1	Hemoglobin subunit alpha	6	2	4	1	1	822.759	3539.91	1853.45	1428.79	449.637	366.968	241.24	405.213	233.634	538.301	107.89	130.715	184.276	270.139	363.729	911.04	340.589	564.278	576.417	1018.53	471.925	622.413	151.111	170.445	240.31	432.807	295.388	938.687	971.977	4340.35	155.595	247.204	132.087	136.382	206.082
	tr	E7EVA0	E7EVA0	HUMAN	MAP4	Microtubule-associated protein	23	25	37	3	1	2954.79	3380.6	4310.73	4360.5	4407.69	4345.75	4639.55	4172.4	4591.55	4400.26	2355.61	3840.57	4132.08	3691.78	3632.2	3580.72	3800.59	3860.24	3458.58	3488.49	4387.45	5096.2	6214.95	5896.6	5982.26	5387.23	5929.16	6058.56	5678.85	5182.75	154.328	153.445	87.5497	91.4701	96.5552
	sp	Q02543	Q02543	HUMAN	RPL18A	60S ribosomal protein L18a	37	25	36	5	1	3311.19	3985.85	5124.78	5906.58	5806.55	5676.13	5830.31	5608.54	5916.57	5704.31	3295.22	6257.72	6255.56	5807.27	5406.33	5113.84	5246.07	5252.73	4958.46	5198.65	3920.97	5271.64	7281.51	7212.17	6912.57	6559.01	6802.55	6858.96	6134.2	5489.46	151.329	144.154	263.17	447.693	575.921
	sp	P55809	P55809	HUMAN	OXCT1	Succinyl-CoA:3-ketoacid coenzyme A transferase 1, mitochondrial	20	24	28	1	1	3548.33	2949.56	2506.44	3560.66	3506.16	3885.17	3285.02	4444.32	3619.89	4200.07	4369.59	2881.81	4272.43	4817.28	5000.27	4937.56	4694.82	4334.37	5388.52	5312.2	3607.77	2663.46	3720.4	4372.17	4502.62	4352.38	4572.09	4622.68	4398.39	4010.22	149.053	63.8157	2.08755	1.14016	3.831
	sp	Q9H0X4	Q9H0X4	HUMAN	ITFG3	Protein ITFG3	2	2	3	4	1	417.333	380.718	329.359	404.367	523.339	507.85	560.203	552.065	627.884	624.466	166.473	169.845	318.014	331.56	373.903	365.136	430.973	415.768	540.706	537.454	227.154	191.868	367.335	364.423	427.093	422.988	447.19	433.746	542.584	532.653	148.517	191.373	288.377	328.555	301.21
	sp	Q13247	Q13247	HUMAN	SRSF6	Serine/arginine-rich splicing factor 6	14	11	12	1	1	1257.65	1513.58	1714.71	1530.3	1605.87	1447.05	1537.94	1375.73	1729.68	1572.13	1122.32	1426.12	1601.9	1467.77	1447.23	1269.16	1244.89	1311.23	1229.25	1216.98	1237.91	1596.56	1750.94	1614.34	1545.89	1490.01	1354.74	1312.95	1274.92	1441.69	146.974	162.324	122.642	130.216	107.301
	sp	Q01130	Q01130	HUMAN	SRSF2	Serine/arginine-rich splicing factor 2	27	11	19	1	1	2959.37	2813.82	2933.54	2728.97	2704.94	2649.36	2555.51	2628.88	3095.81	2668.25	1352.46	1243.67	1845.4	1534.42	1589.32	1478.28	1459.83	1499.49	1698.63	1514.32	2423.23	2538.7	2716.58	2558.35	2533.65	2361.74	2240.65	2194.71	2298.03	1780.2	146.315	155.031	90.0924	98.3644	102.672
	sp	P39023	P39023	HUMAN	RPL3	60S ribosomal protein L3	61	49	68	7	1	7494.57	10561.5	11108.4	12827.5	11682.9	11910.7	12254.6	11391.8	12102	11940.3	4972.58	8649.28	8469.39	8140.5	7585.6	7299.18	7356.84	7502.62	6893.36	7083.51	7408.77	12575.8	13221.4	13370.8	12669.1	11768.2	12132.5	12231.6	11741.1	11488.1	145.524	182.371	207.356	255.004	354.113
	sp	P28908	P28908	HUMAN	TNFRSF8	Tumor necrosis factor receptor superfamily member 8	3	1	3	5	1	17.9955	15.8303	30.7027	80.9647	280.789	296.77	596.619	251.255	473.94	497.461	1.7259	12.3508	49.3966	41.7585	62.6434	61.9377	76.7339	75.5073	146.596	200.758	80.468	164.412	276.868	309.344	318.123	445.877	413.564	495.906	475.715	483.646	145.017	277.143	863.605	835.795	1013.16
	sp	P25398	P25398	HUMAN	RPS12	40S ribosomal protein S12	5	9	8	3	1	511.916	532.681	760.668	905.78	878.616	896.119	875.937	834.266	796.006	830.47	635.984	1142.98	941.402	914.659	821.378	816.656	840.242	811.036	745.236	797.749	545.441	1507.68	993.538	1139.81	972.312	921.962	907.926	903.819	851.41	925.166	144.875	101.144	96.8777	101.03	130.19
	sp	P13010	P13010	HUMAN	XRCC5	X-ray repair cross-complementing protein 5	48	25	42	2	1	10517.2	10154.2	8190.66	7516.47	7121.77	7427.55	7282.32	7718.84	7149.8	6950.21	8573.74	7000.34	6212.33	5991.72	5949.19	5526.5	6038.84	5865.11	5511.95	5700.62	8715.04	9814.24	6303.59	6491.26	5831.67	5669.26	5900.04	5862.48	5911.73	5628.84	144.593	107.765	81.7154	91.5981	122.379
	sp	P40926	P40926	HUMAN	MDH2	Malate dehydrogenase, mitochondrial	25	15	25	2	1	3739.29	5359.39	3124.39	4289.51	3747.17	4051.79	3839.4	4150	3956.64	4181.63	3039.09	2879.32	2532.4	2884.48	2825.03	2904.51	3080.07	2734.23	2835.71	3052.73	3145.01	3640.1	2944.3	3546.17	3326.25	3423.96	3508.75	3586.36	3955.51	3945.83	144.578	109.571	26.094	28.3842	21.0153
	sp	Q6P4Q7	Q6P4Q7	HUMAN	CNNM4	Metal transporter CNNM4	11	6	7	5	1	1169.25	1441.36	1073.69	1344.99	1582.88	2034.69	2091.56	2220.04	2039.85	1963.08	371.633	402.092	597.963	816.65	842.304	1027.89	896.434	849.286	886.5	746.508	815.542	679.275	934.601	1125.94	1193.98	1379.79	1245.75	1168.97	1380.35	1363.15	142.819	123.901	274.906	371.162	388.979
	sp	P30042	P30042	HUMAN	C21orf33	ES1 protein homolog, mitochondrial	27	9	11	1	1	9055.54	9271.85	5582.05	3830.28	3099.92	3669.89	3400.48	3702.72	3387.84	3255.83	3091.46	1742.17	1132.61	1161.37	1219.93	1222.57	1283.35	1155.93	1184.35	1161.92	3360.19	2272.15	1235.3	1349.84	1311.5	1568.26	1640.99	1553.71	1583.43	1729.89	142.004	96.1046	55.6048	37.2136	27.7237
	sp	P26373	P26373	HUMAN	RPL13	60S ribosomal protein L13	34	33	37	6	1	2872.78	4498.95	4508.15	6150.29	5896.42	5404.37	5808.85	5127.35	5599.9	5571.22	2387.7	4891.11	4374.76	4415.49	3683.42	3906.63	3654.54	3696.23	3422.21	3655.19	2795.19	5541.57	5196.4	5534.95	4805.31	4832.05	4754.03	4758.82	4536.52	4349.08	138.536	167.718	162.187	257.615	305.926
	tr	H0Y5P2	H0Y5P2	HUMAN	HLA-DPB1	HLA class II histocompatibility antigen, DP beta 1 chain (Fragment)	1	1	1	1	1	186.842	340.638	355.454	198.845	129.223	86.0128	63.8764	41.9753	60.6313	73.5347	457.631	519.892	391.462	333.658	259.398	252.712	242.415	256.783	219.564	252.947	505.877	478.578	338.404	350.358	293.154	260.902	255.318	238.142	234.841	201.608	138.107	249.402	195.903	133.692	196.689
	sp	Q8TCT7	Q8TCT7	HUMAN	SPPL2B	Signal peptide peptidase-like 2B	1	2	1	2	1	389.831	355.451	332.813	302.487	306.277	333.739	335.177	325.543	320.473	377.783	85.0622	124.894	108.33	108.109	127.434	100.393	102.801	115.761	97.9996	121.271	44.1144	45.5834	49.5857	51.9047	50.0026	58.7885	69.4842	65.8282	67.5695	76.2803	137.842	97.5556	159.063	186.097	152.872
	sp	Q12907	Q12907	HUMAN	LMAN2	Vesicular integral-membrane protein VIP36	7	2	6	1	1	747.043	630.278	780.262	903.408	1178.5	1159.8	1235.82	1663.19	1440.38	1462.16	175.85	178.939	217.522	265.934	364.343	410.728	462.021	411.648	392.79	362.045	414.821	418.413	595.516	805.256	998.31	1282.64	1370.2	1348.57	1530.79	1669.28	137.595	79.1434	137.135	132.1	122.82
	sp	O95297	O95297	HUMAN	MPZL1	Myelin protein zero-like protein 1	2	2	3	2	1	171.416	114.335	175.935	217.055	340.792	360.606	364.969	369.167	322.274	367.187	73.0139	67.8347	149.656	149.38	194.801	195.63	169.001	188.962	208.603	205.26	154.652	156.488	252.094	254.696	254.412	290.311	278.715	282.979	322.886	370.492	135.649	160.816	284.614	344.156	332.97
	sp	Q00839	Q00839	HUMAN	HNRNPU	Heterogeneous nuclear ribonucleoprotein U	76	55	65	4	1	15098	19713.3	12631.6	11688.6	10071.5	10493.9	10405.3	10594.1	10433.1	10613.1	11416.6	12251.6	8152.38	8958.77	7473.22	7956.91	7747.76	7303.95	8165.02	7663.36	15440.1	15964.5	10048.3	10300.2	10235.9	9273.89	9377.13	9196.04	9430.69	10171.3	134.78	95.4061	94.1087	139.385	280.54
	sp	P08567	P08567	HUMAN	PLEK	Pleckstrin	12	8	11	2	1	1016.04	970.733	1906.29	1723.34	1661.03	1684.05	1692.43	1544.43	1640.94	1437.97	986.531	1521.61	1379.32	1247.81	1238.69	1045.29	1137.85	1063.12	1077.93	1354.43	1379.91	1755.18	1988.11	1874.46	1782.29	1971.19	1681.91	1617.25	1589.27	1679.25	134.127	230.562	155.185	143.452	123.987
	sp	P06753-2	P06753	HUMAN	TPM3	Isoform 2 of Tropomyosin alpha-3 chain	29	23	27	2	1	4124.93	5357.44	2991.09	2437.57	2126.33	2191.32	2055.52	2087.09	2134.63	2194.52	4741.67	3318.02	2475.68	2522.91	2277.41	2253.35	2346.06	2155.83	2907.64	2203.19	4738.14	4725.15	2401.33	2627.75	2485.53	2224.4	2494.65	2327.67	2429.74	2575.17	131.878	129.292	90.603	100.627	99.6398
	sp	Q92536	Q92536	HUMAN	SLC7A6	Y+L amino acid transporter 2	2	1	1	3	1	114.971	202.908	244.27	252.488	250.656	185.923	223.311	210.821	200.78	208.262	50.2136	56.7074	106.075	87.8323	106.975	112.874	103.516	107.985	131.974	107.265	40.8659	64.3434	82.1088	89.3216	97.4736	78.5075	79.0408	82.56	88.2435	153.319	131.116	224.86	360.782	311.324	228.014
	sp	P23284	P23284	HUMAN	PPIB	Peptidyl-prolyl cis-trans isomerase B	42	27	51	3	1	4313.22	4370.17	4210.62	4983.18	5351.2	5539	5706.27	9343.33	7213.76	8316.86	2315.83	2136.45	2292.57	2822.4	3950.88	4464.4	5394.13	4638.19	3909	3603.82	3661.79	3541.99	4394.16	5603.4	7483.91	8317.51	10168.3	9984.16	10215.2	10455.3	130.514	158.429	103.744	57.7606	46.8507
	sp	P37802	P37802	HUMAN	TAGLN2	Transgelin-2	40	32	34	2	1	5676.69	4948.26	3946.61	4319.12	4508.41	4723.17	4171.67	4282.46	3992.11	3497.02	4531.35	2456.16	3054.89	2844.21	2820.45	2578.41	2693.23	2414.55	2594.11	2441.98	6396.78	4192.85	4336.04	4471.04	4260.53	3998.96	3833.99	3402.81	3032.81	2856.16	130.493	123.113	62.1023	61.2581	68.832
	sp	P12814-3	P12814	HUMAN	ACTN1	Isoform 3 of Alpha-actinin-1	24	22	25	1	1	2972.38	3083.3	2882.46	2674.09	2980.59	3423.29	3140.82	3484.93	3431.68	3704.15	1705.33	1670.7	2066.33	2389.25	2525.37	2951.06	3043.73	3248.55	3906.64	3739.53	2135.58	2281.16	2586.7	3348.24	3501.97	3546.33	3418.6	3764.88	3576.86	3137.72	130.446	124.378	62.1498	64.3715	67.9568
	sp	Q95365	Q95365	HUMAN	HLA-B	HLA class I histocompatibility antigen, B-38 alpha chain	3	5	2	2	1	706.466	433.681	473.709	620.665	851.858	849.333	1340.94	1357.4	1244.34	1507.22	871.517	1280.13	1160.32	1230.85	1335.8	1331.78	930.599	851.633	887.277	1788.74	162.158	157.267	115.546	148.927	145.114	182.786	183.441	196.252	224.282	217.686	130.328	203.193	111.025	111.72	344.206
	sp	P62910	P62910	HUMAN	RPL32	60S ribosomal protein L32	33	25	30	5	1	3612.94	6400.72	5261.59	6744.63	5581.94	5818.36	5816.37	5500.77	5838.72	6027.06	4223.39	6665.59	7678.53	7223.35	6960.1	6772.76	6744.5	6695.07	6605.35	6471.89	3708.04	6328.94	6601.91	6814.31	6451.34	6186.74	6262.11	6207.44	5826.57	5304.93	130.324	192.646	233.533	336.829	567.607
	sp	P09543	P09543	HUMAN	CNP	2',3'-cyclic-nucleotide 3'-phosphodiesterase	13	8	9	2	1	1986.72	1808.29	2349.54	2269.19	2095.77	2041.03	1846.2	2088.92	1842.48	2139.44	813.884	588.237	1095.27	931.707	983.389	963.486	950.657	940.523	925.656	850.316	756.478	855.498	921.73	1028.54	1020.36	1061.04	980.671	1139.47	985.541	947.982	129.416	108.834	80.2655	64.8799	84.2527
	sp	P07996	P07996	HUMAN	THBS1	Thrombospondin-1	13	2	10	2	1	3132.67	3123.79	2892.98	1543.1	631.022	669.818	407.365	312.403	331.654	384.819	319.873	149.364	77.9411	45.5438	68.6234	85.3557	64.2145	74.4546	224.694	98.7607	896.402	1302.16	401.981	378.835	321.528	440.379	348.59	844.552	1026.75	4421.64	127.849	88.1176	48.7711	41.7018	51.4153
	sp	Q92542	Q92542	HUMAN	NCSTN	Nicastrin	1	1	2	2	1	37.4809	48.5081	53.387	65.0258	66.6421	56.4366	56.0276	56.3084	52.7967	64.7206	205.76	187.548	95.9066	120.459	120.816	136.427	121.417	124.092	101.955	103.329	83.5763	99.3799	106.476	114.019	104.156	135.976	154.482	175.143	219.584	339.839	124.672	121.59	172.821	197.026	162.831
	sp	P30613	P30613	HUMAN	PKLR	Pyruvate kinase PKLR	2	1	1	1	1	108.018	96.99	128.988	234.052	345.1	401.538	377.137	451.662	436.448	344.5	39.0977	28.8777	75.3089	84.9517	101.121	111.379	107.64	115.681	129.775	124.6	50.9529	44.93	94.6188	130.573	156.036	177.941	157.555	145.976	124.755	105.171	124.268	127.364	99.7769	113.545	263.567
	sp	P17181	P17181	HUMAN	IFNAR1	Interferon alpha/beta receptor 1	1	1	1	2	1	90.2005	32.6823	49.9616	50.7083	63.1664	65.7106	68.2191	62.1172	81.9369	83.8104	36.3115	22.8767	44.2324	41.5962	53.7536	65.1724	63.6897	73.9213	52.366	48.5622	74.0114	45.4517	64.1819	74.8895	75.2157	70.095	76.1845	81.5014	97.321	103.407	123.953	48.5532	132.394	146.798	153.573
	sp	P15880	P15880	HUMAN	RPS2	40S ribosomal protein S2	45	36	40	4	1	4747.62	5589.53	7350.48	8737.15	8613.77	8274.68	8583.64	8057.49	9160.7	8381.31	4827.73	6683.51	7339.67	7045.21	6748.15	6160.62	6229.04	6528.75	5831.96	6431.28	4880	6854.09	8141.31	8012.92	7504.63	7086.95	7498.54	7361.71	6531.03	6172.56	123.931	138.14	141.009	220.885	275.2
	sp	Q8NBS9	Q8NBS9	HUMAN	TXNDC5	Thioredoxin domain-containing protein 5	17	17	31	2	1	1172.66	1036.27	954.125	1337.38	1535.58	2003.66	1920.6	8081.85	4951.35	5976.41	553.182	544.553	640.153	1450.33	2848.49	4130.76	5051.48	4275.17	3364.92	2443.11	753.41	815.927	1214.14	2446.55	3845.83	4989.3	6530.92	6433.09	7026.73	8039.47	123.102	110.667	126.603	135.884	223.996
	sp	Q8WWI5	Q8WWI5	HUMAN	SLC44A1	Choline transporter-like protein 1	1	1	3	3	1	111.858	71.9674	93.0882	130.593	164.98	199.289	192.944	442.734	297.127	333.794	38.9786	24.4629	73.999	87.8486	113.409	132.717	144.04	128.595	91.8454	91.1757	226.205	169.013	395.166	504.521	631.825	796.255	995.676	856.071	1267.84	1797.48	120.129	104.383	294.653	429.561	620.222
	sp	Q05519	Q05519	HUMAN	SRSF11	Serine/arginine-rich splicing factor 11	9	7	6	1	1	1265.02	1465.81	1715.27	1886.59	1824.9	1786.62	1755.77	1806.19	1704.82	1744.03	1162.49	1541.34	1592.39	1497.5	1528.4	1447.19	1556.81	1414.89	1478.81	1493.41	823.283	1208.26	1120.99	1060.33	1061.45	949.558	1019.87	1033.71	980.582	812.609	119.898	97.4014	133.677	131.31	17.9674
	sp	Q99497	Q99497	HUMAN	PARK7	Protein DJ-1	30	16	22	1	1	4145.25	5045.37	3530.04	3333.18	3069.9	3366.5	3151.63	3496.05	3184.71	3328.31	3361.41	2560.85	2505.13	2488.32	2439.23	2483.49	2636.25	2625.55	2471.96	2536.57	4138.71	3530.08	3480.04	3448.77	3767.93	3996.26	3998	3864.53	3696.59	3611.28	119.645	118.986	73.6581	69.6448	89.1761
	sp	P33241-3	P33241	HUMAN	LSP1	Isoform 3 of Lymphocyte-specific protein 1	29	21	27	1	1	8212.22	9275.72	3566.34	3765.74	3646.01	4450.24	3690.68	5041.5	4194.16	4471.97	7010.94	2639.91	2608.35	3387.93	4000.69	4481.25	5362.41	4639.17	5457.1	5470.31	7002.32	5119.28	2489.93	3903.36	4363.62	4992.44	5011.29	4959.94	4774.84	4372.34	116.617	108.549	32.2599	41.0368	59.1258
	sp	Q15149	Q15149	HUMAN	PLEC	Plectin	206	169	183	2	1	50249.4	42836	28021.8	18095.8	18907	19329	18209.3	18105.9	17735.8	17085.6	33636	20615.7	14991.7	16885	19476.2	19858	19026.8	19273.6	17827.4	15598.8	41506.2	26285.2	15257.2	16036.7	17825.5	17732	18516.4	18840.8	20180.1	20613.9	115.666	97.9417	71.4191	74.2918	244.57
	sp	P26038	P26038	HUMAN	MSN	Moesin	103	91	110	3	1	16453.9	19499	12459.9	9094.07	8407.28	9232.78	8241.79	9017.91	8651.11	8264.49	17328.5	12561.6	9904.55	9995.39	9667.96	9956.18	10212.3	10010.6	10080.5	8886.53	18114.8	16763.5	10632.8	10873	11439.8	11385.7	11323.6	11090.2	11185.8	11485.4	115.665	99.857	65.1571	63.5364	76.6143
	sp	P78371	P78371	HUMAN	CCT2	T-complex protein 1 subunit beta	31	29	38	2	1	3190.93	4668.09	5051.95	5587.99	5312	5172.01	5384.5	4641.19	4948.67	4785.69	3370.02	4698.4	5738.97	5040.06	4716.1	4367.51	4615.57	4753.52	4219.38	4302.2	4214	6091.04	7104.86	6611.68	6427.67	6157.59	6286.48	6062.32	5480.86	5116.16	115.004	78.4029	51.434	44.0984	61.1924
	sp	P36578	P36578	HUMAN	RPL4	60S ribosomal protein L4	29	28	36	3	1	3777.54	4816.47	5083.23	5127.57	4950.83	5107.23	5186.23	4783.7	5030.21	4938.8	3490.12	4784.14	4864.12	5351.42	4377.75	4679.99	4457.79	4237.8	4541.23	4313.48	5208.65	6937.56	6540.72	6180.89	6237.11	5297.67	6096.62	5771.14	5589.11	5705.07	114.227	109.093	64.1872	142.059	108.247
	sp	P15153	P15153	HUMAN	RAC2	Ras-related C3 botulinum toxin substrate 2	6	3	4	1	1	839.174	736.082	897.014	1002.37	1166.94	1240.05	1031.6	1216.16	1147.18	890.792	658.41	323.935	617.225	710.356	603.674	667.91	778.32	705.353	698.664	718.445	397.612	313.99	421.197	584.862	640.298	532.567	507.354	567.697	312.713	269.173	114.095	89.9641	43.1344	45.2631	42.1087
	sp	P17813	P17813	HUMAN	ENG	Endoglin	1	1	1	5	1	24.031	15.9829	26.0349	36.7284	57.9702	36.8161	47.6349	33.2898	48.2822	44.1589	15.9683	21.2382	51.0437	46.4685	46.6763	41.1294	45.2659	45.5671	48.1621	41.7288	9.66534	16.6162	40.9251	34.5933	39.7507	33.6867	32.3331	31.9152	34.3772	24.3628	113.67	208.448	519.625	545.669	313.363
	sp	Q9NP72-2	Q9NP72	HUMAN	RAB18	Isoform 2 of Ras-related protein Rab-18	4	1	4	1	1	502.033	499.504	666.638	612.653	600.463	545.707	581.877	567.463	584.007	590.452	93.822	102.822	134.782	122.224	136.137	119.735	129.758	145.7	116.427	107.868	617.854	637.665	735.098	763.554	766.024	767.845	822.911	840.312	818.126	814.519	112.741	107.149	67.3946	59.328	63.828
	sp	O75400	O75400	HUMAN	PRPF40A	Pre-mRNA-processing factor 40 homolog A	19	23	19	1	1	3332.44	3355	3659.91	3217.98	3191.45	3111.27	3320.7	3104.51	3148.02	3042.39	3772.08	4588.47	4203.13	4293.82	3995.38	4157.57	3842.33	4005.2	3850.62	3801.27	2982.53	3186.92	3089.96	2886.61	2974.86	2890.39	2826.98	2709.62	2926.62	2549.11	112.267	79.4471	87.7357	87.8146	61.1314
	sp	Q86YV0	Q86YV0	HUMAN	RASAL3	RAS protein activator like-3	36	30	30	2	1	5970.76	5809.69	5869.99	4880.85	4871.84	4794.6	4288.99	4573.51	4034.1	4615.89	3676.61	3568.32	3836.42	3877.92	4141.1	3998.25	4043.82	4353.03	4156.66	3888.08	4083.92	3765.5	3635.45	3575.4	3648.54	3740.74	4021.45	4180.2	4327.33	4123.23	112.055	132.472	49.336	43.6053	42.7551
	sp	P63167	P63167	HUMAN	DYNLL1	Dynein light chain 1, cytoplasmic	11	5	8	2	1	966.032	868.972	1052.41	862.433	1010.13	866.036	1018.95	954.522	1168.89	932.441	355.9	507.937	552.421	562.505	606.789	651.754	662.579	650.569	646.547	730.168	606.683	754.964	879.388	860.793	943.125	789.364	964.729	1008.19	982.102	918.492	110.918	87.2916	55.4425	60.0796	117.872
	sp	P26447	P26447	HUMAN	S100A4	Protein S100-A4	2	3	2	1	1	211.648	125.636	121.217	100.186	192.392	219.423	204.685	132.255	148.274	71.2172	394.693	127.131	262.682	431.856	633.997	567.468	457.182	282.67	198.306	110.251	464.09	222.561	317.767	431.749	458.427	295.464	249.522	187.071	158.195	95.1028	110.324	103.933	84.3918	83.5629	77.0538
	sp	Q9NZW5	Q9NZW5	HUMAN	MPP6	MAGUK p55 subfamily member 6	17	12	13	2	1	1932.15	2281.57	2418.58	2168.42	2423.69	2807.89	3075.74	2657.87	2661.96	2779.06	1162	1381.62	1266.08	1275.73	1153.12	1258.06	1165.32	1299.91	1588.97	1634.17	1688.55	1945.27	2487.03	2487.17	2491.38	2410.74	2178.69	2229.76	2215.25	2098.92	109.681	191.749	204.417	148.014	78.5566
	sp	P35232	P35232	HUMAN	PHB	Prohibitin	18	15	21	1	1	2128.51	2784.79	2424.03	3102.25	2523.5	2632.94	2485.69	2455.75	2300.23	2400.51	1935.98	2090.05	2365.65	2200.84	2244.02	2221.04	2110.16	1981.02	1951.91	2108.56	2300.27	2505.18	2902.85	3058.41	2705.53	3150.22	2961.71	3345.21	2846.43	3172.1	109.612	63.3739	4.65065	6.08119	10.5747
	sp	P83881	P83881	HUMAN	RPL36A	60S ribosomal protein L36a	12	14	13	2	1	1461.61	2619.09	2385.16	3180.67	2894.16	2717.99	2978.51	2726.48	2852.32	2783.35	1976.52	3394.88	3757.38	3643.48	3474.68	3183.4	3385.97	3447.2	3207.78	3215.34	2059.9	2735.71	3591.92	3344.04	3404.78	3131.75	3358.77	3271.53	3151.66	2639.26	109.355	135.026	141.13	225.81	437.473
	sp	Q06323-2	Q06323	HUMAN	PSME1	Isoform 2 of Proteasome activator complex subunit 1	37	21	25	1	1	6423.39	6021.04	6718.87	7078.99	6181.7	7188.03	6152.96	7469.77	6586.84	6847.46	3634.47	4497.87	3460.06	4246.99	3825.31	3936.26	3992.15	3761.64	3612.36	3668.95	3992.4	3711.86	3689.95	4025.18	3931.87	4616.86	4738.11	4747.74	4654.8	4420.33	109.055	108.739	51.4655	32.3654	22.8878
	sp	P40429	P40429	HUMAN	RPL13A	60S ribosomal protein L13a	34	19	29	4	1	3527.77	4639.77	5439.11	6928.57	6565.85	6369.02	6494.85	6202.5	6538.57	6304.62	2110.23	2887.58	3222.82	3057.05	2913.82	2859.39	2815.72	2860.76	2613.29	2782.16	2444.15	4128.97	4305.26	4737.34	4304.03	3970.61	4042.53	4276.02	3753.55	3668.61	108.903	119.424	122.864	185.13	266.518
	sp	O95466-3	O95466	HUMAN	FMNL1	Isoform 3 of Formin-like protein 1	36	14	22	1	1	8395.77	8593.97	5741.97	3689.78	2735.41	2697.1	2303.37	2655.21	2364.52	2499.81	2382.82	1490.55	1109.62	1030.23	1039.55	1017.48	1062.67	1036.9	950.758	771.415	5180.93	3834.34	2048.19	1813.82	1932.41	1851.95	1899.09	1902.18	2019.99	2007.63	107.317	171.727	54.3792	43.9526	58.1521
	sp	Q96BY6	Q96BY6	HUMAN	DOCK10	Dedicator of cytokinesis protein 10	31	25	35	2	1	7192.01	5641.49	4851.47	5444.17	6071.39	7187.27	6653.97	6555.1	6181.1	6215.14	4413.37	2691.72	3194.41	3796.25	4062.45	3881.89	4008.82	3950.12	3749.42	3546.12	6327.11	4523.24	4363.88	4977.97	5236.42	6319.86	6088.76	6061.8	6592.68	6556.76	107.111	122.177	69.0556	84.3761	93.988
	sp	Q16891	Q16891	HUMAN	IMMT	Mitochondrial inner membrane protein	52	38	46	2	1	8134.67	6872.44	6924.29	6784.37	6965.71	7354.28	7533.82	7754.6	7370.17	7180.95	6730.16	5506.01	5660.82	5718.51	6261.78	6388.45	6507.78	6199.1	6432.95	6548.71	7427.59	6319.14	6473.65	6539.95	6959.35	7039.84	7708.83	7836.64	8639.07	8425.42	106.904	80.9411	59.2384	41.3957	54.1271
	sp	Q8NC51	Q8NC51	HUMAN	SERBP1	Plasminogen activator inhibitor 1 RNA-binding protein	40	35	37	5	1	4664.46	5353.65	7640.11	9637.53	10178.6	9732.49	9503.71	8913.48	8878.62	8531.33	3828.21	6656.28	8206.84	7187.18	6794.77	6228.42	6106	6745.98	6410.05	6390.28	4597.08	7071.1	9680.13	9400.93	8704.05	8844.17	8202.53	7766.46	7045.89	6755.45	105.154	129.597	147.226	158.614	213.319
	sp	P46778	P46778	HUMAN	RPL21	60S ribosomal protein L21	30	25	27	4	1	2512.79	3573.62	3740.3	4675.88	4383.26	4113.23	4320.58	4053.93	4132.25	4185.62	2208.52	3646.83	3738.33	3639.03	3565.63	3343.86	3489.86	3369.34	3123.02	3247.98	3023.9	4707.69	4939.93	4877.05	4689.04	4486.47	4683.78	4340.76	4305.13	4092.46	105.132	104.905	131.036	220.895	302.825
	sp	Q15904	Q15904	HUMAN	ATP6AP1	V-type proton ATPase subunit S1	2	1	3	1	1	158.2	133.382	166.733	160.39	190.643	153.25	198.154	157.256	195.313	198.478	24.5192	27.7005	33.1655	26.607	26.8721	27.0099	34.1747	26.374	28.6287	28.3026	207.047	189.937	185.49	196.375	210.116	217.916	199.316	212.925	298.626	386.462	103.797	78.0424	101.551	96.5848	101.197
	sp	P0CW22	P0CW22	HUMAN	RPS17L	40S ribosomal protein S17-like	12	13	11	4	1	1741.1	1752.64	2690.58	3128.58	3200.85	3051.16	3227.3	2923.06	3089.12	2971.74	1120.86	1890.49	2092.61	2022.1	1982.62	1941.28	1925.96	1911.19	1639.14	1750.35	1376.05	1849	2455.4	2262.69	2316.91	2128.02	2220.25	2343.76	2136.14	1895.66	103.272	109.547	144.544	203.197	266.686
	sp	P47914	P47914	HUMAN	RPL29	60S ribosomal protein L29	14	14	13	3	1	1906.38	2860.47	2662.52	3639.02	3367.47	3392.64	3258.24	3259.26	3536.5	3422.85	1779.47	2552.35	2971.21	2920.66	2620.38	2507.84	2513.01	2668.99	2661.78	2532.8	2072.69	2829.94	3460.79	3281.67	3461.5	3007.07	3158.71	3151.72	2926.32	2991.94	103.208	116.129	85.1567	102.34	149.634
	sp	P61018-2	P61018	HUMAN	RAB4B	Isoform 2 of Ras-related protein Rab-4B	4	4	4	1	1	1401.07	1306.16	945.76	634.757	459.264	504.436	467.262	573.498	459.303	472.142	1370.74	927.738	592.787	600.503	673.46	715.72	669.886	703.568	714.478	696.969	1466.6	1153.89	646.15	708.502	605.376	812.342	833.492	815.947	920.763	1026.41	103.172	116.739	84.1007	68.4363	58.3268
	sp	P01834	P01834	HUMAN	IGKC	Ig kappa chain C region	11	11	25	2	1	782.966	1001.18	554.614	769.977	1428.84	1351.56	1998.11	3570.36	3485.11	3801.62	495.696	481.59	564.386	966.754	1844.44	2339.08	2794.59	2612.04	1966.91	1549.5	534.704	414.755	811.315	1366.83	2310.4	2766.74	3377.56	3735.69	4839.28	6175.58	103.054	70.3159	80.9403	67.8175	96.4024
	sp	P62917	P62917	HUMAN	RPL8	60S ribosomal protein L8	32	31	33	5	1	3466.17	3488.21	4931.23	5570.74	5482.19	5648.12	5555.85	5428.06	5234.83	5465.53	3114.03	4230.69	5065.03	4929.53	4811.27	4764.93	4734.92	4768.05	4326.31	4470.51	3553.2	4919.25	6354.48	6435.57	6282.82	5673.5	5943.54	6004.79	5417.47	4940.01	101.773	123.681	109.791	191.29	185.839
	sp	P31949	P31949	HUMAN	S100A11	Protein S100-A11	2	3	1	2	1	498.294	383.8	664.968	467.937	368.512	338.453	221.06	202.589	180.161	238.955	207.168	178.703	252.269	196.116	185.636	199.085	180.222	193.579	272.133	287.673	417.226	440.254	338.206	249.959	202.131	166.689	173.831	174.723	163.379	172.829	101.52	107.253	60.3158	52.4902	78.1025
	sp	Q08170	Q08170	HUMAN	SRSF4	Serine/arginine-rich splicing factor 4	19	15	19	1	1	3897.06	4083.89	3307.2	3020.82	2680.69	2727.99	2746.79	2908.84	3044.27	3029.86	2391.43	2408.17	2647.88	2680.41	2529.43	2673.24	2777.66	2724.55	2673.6	2776.86	4132.8	3681.18	2713.87	2631.01	2566.27	2564.59	2770	2747.75	2765.84	2561.9	101.376	116.035	75.1167	76.5031	68.8432
	sp	P18206	P18206	HUMAN	VCL	Vinculin	54	38	32	2	1	11488.8	10390.8	8334.41	5898.27	5120.83	5976.36	5459.37	5341.27	5113.95	5525.95	9850.35	5138.11	4973.74	5636.64	5422.44	5394.53	5157.55	4921.9	5087.58	4238.43	9696.36	6492.05	4832.55	5066.54	4627.94	4260.36	3793.68	3383.7	3145.07	3420.27	101.234	83.6198	45.4933	46.6746	46.2148
	sp	P46781	P46781	HUMAN	RPS9	40S ribosomal protein S9	36	31	38	7	1	3156.43	3896.99	4603.76	5341.76	4978.97	5058.89	5024.32	4881.68	4860.64	5159.77	2553.68	4009.01	4280.11	4241.75	3948.7	3827.23	3776.77	3701.65	3432.1	3613.17	4855.76	6340.35	7324.6	7891.36	7429.88	5427.93	6981.86	7495.33	6478.72	6166.65	100.185	116.357	161.737	254.658	334.393
	sp	P11171	P11171	HUMAN	EPB41	Protein 4.1	18	13	14	1	1	7077.94	5676.04	3895.44	2220.66	1399.98	1225.62	979.411	775.399	662.056	457.7	4594.05	2715.12	1457.2	1172.1	822.406	827.888	606.397	586.625	653.707	644.15	3872.04	2880.03	1478.49	1099.72	910.099	843.97	759.609	731.992	849.865	1020.46	98.7522	71.398	28.4694	15.0347	11.0092
	sp	P06576	P06576	HUMAN	ATP5B	ATP synthase subunit beta, mitochondrial	35	20	32	1	1	4630.54	4928.61	4068.74	3818.44	3625.24	3928.2	3662.2	4077.63	3780.42	3799.15	2122.43	1698.01	1659.65	1777.34	1973.56	2066.73	1947.55	1884.74	2225.64	1956.93	2322.64	2276.27	2155.65	1937.26	2203.43	2287.76	2234.72	2334.38	3062.67	3122.29	93.6083	60.3559	1.50775	1.93244	0.802823
	sp	P27635	P27635	HUMAN	RPL10	60S ribosomal protein L10	26	21	21	4	1	2892.1	2842.59	3782.54	4241.81	4475.6	4231.07	4485.65	4244.34	4337.84	4248.72	2202.75	3322.68	4059.43	3766.17	3788.69	3590.97	3657.29	3711.68	3617.17	3581.64	2086.09	2679.48	3326.21	3270.03	3384.81	3514.95	3515.9	3432.87	3781.87	5086.29	93.4016	109.884	313.566	446.759	691.394
	sp	P21439	P21439	HUMAN	ABCB4	Multidrug resistance protein 3	4	1	2	1	1	805.806	721.084	570.534	448.716	477.191	529.936	470.367	521.003	500.877	518.409	157.408	94.1665	69.4717	88.8902	100.825	115.024	115.407	90.5077	109.134	112.755	192.44	218.427	229.007	252.971	290.222	351.933	328.217	272.159	348.861	273.62	91.6375	77.9041	33.7055	20.5167	20.4749
	tr	H7BYY1	H7BYY1	HUMAN	TPM1	Tropomyosin 1 (Alpha), isoform CRA_m	6	2	3	1	1	666.252	1129.42	544.157	340.74	263.827	249.653	228.272	203.656	216.981	208.43	465.525	290.882	313.788	324.134	331.376	305.092	357.739	283.196	320.761	273.413	539.197	320.909	393.766	403.317	462.704	380.983	345.126	362.045	434.978	343.513	91.3242	84.5274	45.1512	48.8995	47.0911
	sp	P17096	P17096	HUMAN	HMGA1	High mobility group protein HMG-I/HMG-Y	25	29	21	1	1	11239.2	11123.9	5909.53	4096.14	2700.63	2871.26	2682.47	2678.33	2609.09	2862.82	11345.2	8301.97	3714.92	3525.71	2847.83	2934.19	2559.61	2624.88	2958.2	3040.71	9015.35	7301.6	2726.95	2318.57	1963.59	2072.71	1927.14	1778.29	2100.8	2039.16	89.3473	62.2837	23.835	18.9169	21.3167
	sp	O95716	O95716	HUMAN	RAB3D	Ras-related protein Rab-3D	2	3	1	1	1	348.937	313.127	368.449	417.632	500.708	564.296	538.98	559.684	556.847	525.888	395.999	267.461	509.324	488.324	591.917	664.687	738.785	632.515	806.413	726.165	50.3164	28.1925	83.1154	124.919	150.646	217.881	233.75	222.111	229.844	227.628	88.8853	145.761	85.0918	103.987	98.0155
	sp	P60866-2	P60866	HUMAN	RPS20	Isoform 2 of 40S ribosomal protein S20	12	12	14	4	1	1240.66	2364.8	1662.59	2014.57	1695.92	1746.54	2060.11	1691.44	2249.16	1803.46	1493.38	2437.84	1993.16	2472.3	1903.8	1931.49	1906.13	1984.65	2388.59	1964.1	1602.25	2029.28	2510.15	2122.43	2548.86	2138.18	2175.89	2146.15	2142.11	2034.58	88.3085	100.696	165.7	274.919	348.2
	sp	Q9Y282-3	Q9Y282	HUMAN	ERGIC3	Isoform 3 of Endoplasmic reticulum-Golgi intermediate compartment protein 3	5	3	5	1	1	554.089	544.891	783.554	1032.25	1389.5	1388.1	1611.3	1756.52	1757.76	1712.47	119.577	147.653	240.381	270.015	332.361	342.105	368.118	363.598	371.215	360.302	351.311	417.33	742.171	905.337	1130.17	1174.94	1369.34	1326.11	1482.79	1552.28	87.7574	68.5343	128.715	169.702	155.03
	sp	P07910	P07910	HUMAN	HNRNPC	Heterogeneous nuclear ribonucleoproteins C1/C2	38	18	29	1	1	5577.29	4784.88	5536	5825.4	5849.32	5756.19	5405.63	5669.99	5717.47	5512.19	4189.82	3976.24	3368.32	3704.48	3366.79	3566.43	3280.6	3315	3246.82	3353.49	5859.25	5561.51	5095.9	5098.08	4760.62	4298.47	4529.55	4532.72	4361.79	3888.04	86.1601	27.9341	22.5751	38.2935	45.0467
	sp	Q86VP6	Q86VP6	HUMAN	CAND1	Cullin-associated NEDD8-dissociated protein 1	51	24	33	2	1	9033.12	9171.65	8159.26	8798.34	8500.54	8766.41	8184.76	8553.34	8144.74	7940.53	3413.84	3079.92	3414.3	3691.81	3507.09	3928.16	3633.07	4007.05	3785.2	3781.69	5035.1	4523.66	4782.71	5339.2	5061.54	4887.7	5356.31	5088.3	4782.02	5238.56	85.789	72.1708	46.0042	46.2106	47.1757
	sp	P32119	P32119	HUMAN	PRDX2	Peroxiredoxin-2	10	10	7	2	1	4147.48	3153.61	1947.24	1893.63	2183.44	2670.51	2893.18	3377.46	2615.36	2655.49	4002.35	2109.91	2022.69	2511.19	2609.67	2475.48	2519.63	2233.75	2218.78	2062.58	2095.61	1302.39	1466.18	2067.13	2112.24	2173.5	2180.9	1802.23	1589.81	1396.2	85.7527	74.201	39.6496	42.5466	46.3872
	sp	P00338-3	P00338	HUMAN	LDHA	Isoform 3 of L-lactate dehydrogenase A chain	70	58	69	2	1	2562.73	3689.38	3612.38	7845.07	9512.28	12504.3	11202.4	13459.5	11709.3	9696.26	1825.26	2802.99	6120.09	7601.95	8078.7	9098.51	9744.92	8153.07	9505.65	10170.4	3227.98	5230.74	9995.32	12562.4	11836.5	13707.5	11143.7	9908.01	8195.5	6661.21	84.5239	73.8962	39.239	45.6194	51.0008
	sp	P08758	P08758	HUMAN	ANXA5	Annexin A5	18	9	14	1	1	3858.8	3468.57	2586.01	2403.77	2474.93	2819.65	2813.72	3621.79	3599.98	3403.75	2655.77	1430.5	1431.57	1762.96	1982.14	2071.28	2246.43	2098.79	2231.57	1910.12	3226.16	2015.87	1697.1	2265.49	2368.3	2612.62	2900.2	2701.88	2719.3	2731.24	84.0877	66.0392	34.7145	38.9176	36.7004
	sp	P13073	P13073	HUMAN	COX4I1	Cytochrome c oxidase subunit 4 isoform 1, mitochondrial	22	12	15	1	1	3980.41	3895.79	2985.26	2517.28	2366.08	2311.34	2175.92	2221.84	2323.14	2207.63	2280.13	1779.74	1243.57	1496.39	1408.53	1651.78	1377.16	1392.58	1602.3	1556.97	2862.78	2377.12	1697.59	1747.58	1795.4	2000.86	1646.62	1707.49	2043.53	2712.2	83.8902	54.9622	36.3078	29.0768	63.9047
	sp	O75131	O75131	HUMAN	CPNE3	Copine-3	16	6	8	2	1	2121.03	2838.3	2626.65	2245.24	2209.85	2612.11	2189.45	2511.88	2302.97	2269.37	487.248	574.215	580.436	671.553	646.713	630.045	558.314	581.778	552.798	534.769	941.54	1172.15	1071.85	1287.44	1007.89	1095.98	876.369	974.605	894.686	910.435	81.9655	140.508	118.235	102.282	57.2428
	sp	P58546	P58546	HUMAN	MTPN	Myotrophin	2	3	2	1	1	668.626	1137.3	442.715	547.32	287.389	305.835	293.521	270.321	327.992	378.167	506.45	502.118	605.205	741.136	686.167	728.095	765.704	768.088	599.349	593.043	284.874	253.939	412.708	569.52	459.45	427.746	445.547	393.734	308.627	282.197	80.5082	64.7069	18.4293	19.0419	22.4408
	sp	Q9P2Y5	Q9P2Y5	HUMAN	UVRAG	UV radiation resistance-associated gene protein	15	17	16	1	1	3770.84	3232.04	2724.01	2224.03	1977.13	2041.11	1892.95	1963.34	1971.01	1846.41	2362.35	1936.48	1698.49	1714.13	1793.19	1774.48	1808.91	1750.96	1711.52	1730.09	2468.47	1986.69	1495.02	1589.15	1710.07	1737.15	1806.46	1840.71	1936.94	1929.53	79.9083	69.1365	49.1655	37.089	45.1255
	sp	P52272	P52272	HUMAN	HNRNPM	Heterogeneous nuclear ribonucleoprotein M	114	99	119	2	1	14002.2	13048.4	13724.7	13266.4	13476.1	12607.1	12575.3	12780.7	13003	13052.7	12337.8	12121.7	11733.8	11381.4	11513.8	11167.6	11130.1	11073.4	11042	10847.3	14110.3	15660.8	14748.4	14263.5	14185.4	12441.9	13047.3	13304.2	13448.1	12201.4	79.8804	73.3382	53.3901	49.6483	76.5286
	sp	P21796	P21796	HUMAN	VDAC1	Voltage-dependent anion-selective channel protein 1	17	15	21	2	1	1678.69	1582.38	2047.5	2649.71	2907.98	2861.88	3050.03	2890.63	3034.41	2656.48	1310.1	1531.25	1938.93	1971.03	2082.73	2227.2	2221.32	2046.8	2129.39	2320.28	1412.59	2424.51	1993.48	2359.16	2108.58	2308.31	2338.79	2586.98	2750.84	3419.6	78.6405	72.5445	63.0494	63.4539	70.645
	sp	P30050	P30050	HUMAN	RPL12	60S ribosomal protein L12	10	14	12	5	1	1244.1	1870.18	2392.3	2413.04	2457.15	1930.64	2551.66	1987.81	3033.88	2297.94	1259.36	6729.59	2415.04	3952.54	2246.92	2300.61	2211.54	2116.1	1923.33	2625.07	1734.27	2231.12	2999.75	2703.67	2502.1	2558.42	2709.66	2419.6	2213.35	1965.14	78.5582	101.004	132.438	235.45	269.592
	sp	P07954	P07954	HUMAN	FH	Fumarate hydratase, mitochondrial	26	16	21	1	1	4138.24	3535.93	4105.42	5378.18	6112.32	6334.07	5915.74	6595.43	5917.9	6264.43	1688.74	1547.55	1952.84	2279.2	2318.23	2541.12	2279.02	2304.15	2311.12	2355.32	2106.18	1844.12	2514.18	2984.1	3038.38	2993.22	3139.48	3190.82	3156.26	3193.14	77.6947	34.9749	11.4612	8.77643	12.4722
	sp	P46779	P46779	HUMAN	RPL28	60S ribosomal protein L28	21	26	26	3	1	2131.47	2158.23	2985.71	3546.32	3534.52	3373.17	3463.15	3306.88	3315.87	3321.03	2491.36	3710.83	4663.87	4469.85	4311.47	3980.36	4140.31	4170.86	3817.42	4027.62	2769.82	3905.5	4869.25	4846.22	4640.2	4427.35	4535.03	4209.76	3975.8	3616.12	77.3363	84.432	65.33	92.3701	110.789
	sp	P53999	P53999	HUMAN	SUB1	Activated RNA polymerase II transcriptional coactivator p15	47	49	47	1	1	10559.6	9211.02	7148.6	6034	5317.95	5514.59	5249.28	10434.4	8005.49	9230.93	4753.83	4615.73	3671.26	4042.8	5032.42	6126.67	6713.21	6728.43	6499.23	6278.01	7163.66	6826.42	4610.36	5948.51	6244.49	7036.9	8113.68	7469.04	7284.45	6737.13	76.4655	42.3421	16.7258	24.3701	65.6975
	sp	Q5JSL3	Q5JSL3	HUMAN	DOCK11	Dedicator of cytokinesis protein 11	38	15	17	1	1	12065.5	10803.6	6516.14	4158.38	3182.05	3190.83	2492.93	2927.27	2415.33	2436.82	3907.21	2303.48	1656.13	1604.18	1485.8	1549.4	1325.73	1411.82	1381.69	1241.98	5882.75	3662.5	2084.8	1792.33	1699.46	1572.6	1469.84	1459.92	1509.43	1627.16	76.3957	70.6303	21.5537	15.5417	18.3413
	sp	P61254	P61254	HUMAN	RPL26	60S ribosomal protein L26	29	23	30	8	1	2583.99	2533.96	3873.03	4251.58	4729.21	4312.76	4479.99	4159.32	5152.93	4399.15	2096.49	3240.49	3976.74	3650.06	3539.21	3395.67	3495.34	3435.94	3227.05	3273.1	2558.9	3307.12	4499.7	4463.07	4315.33	3918.16	4042.24	3993.59	3710.17	3357.59	75.3617	128.024	167.836	218.999	342.019
	sp	P22794-2	P22794	HUMAN	EVI2A	Isoform 2 of Protein EVI2A	1	1	1	2	1	444.411	618.958	821.428	299.883	302.989	236.82	218.036	361.129	274.269	220.993	159.659	258.464	144.767	115.416	122.858	129.677	110.491	110.79	115.337	91.2577	347.583	575.131	281.163	206.18	216.803	204.281	247.291	250.966	311.44	299.504	74.5775	200.099	112.869	131.464	137.991
	sp	P62701	P62701	HUMAN	RPS4X	40S ribosomal protein S4, X isoform	40	31	27	3	1	4268.65	4642.07	6256.25	7097.53	7653.03	6886.95	7476.65	6806.27	7834.18	7024.1	2451.03	4115.3	4508.46	3938.93	3966.01	3421.18	3520.78	3708.91	3848.95	3685.76	2574.09	4445.72	4807.81	4977.1	4741.41	4431.82	4417.6	4391.71	4312.95	4325.59	72.1479	52.7153	46.6255	74.8377	112.347
	sp	Q8TEM1	Q8TEM1	HUMAN	NUP210	Nuclear pore membrane glycoprotein 210	25	16	26	1	1	3572.78	2985.44	2572.81	2736.72	2863.19	3191.17	3100.88	3684.06	3318.42	3269	1826.67	1331.88	1446.14	1422.69	1663.42	1569.97	1792.18	1668.08	1933.65	1872.21	3185.95	2325.3	2334.61	2500.74	2497.83	2576.62	2597.15	2701.56	2976.54	2960.16	71.3615	70.0079	167.223	172.9	109.772
	sp	Q53F19	Q53F19	HUMAN	C17orf85	Uncharacterized protein C17orf85	11	7	14	1	1	2383.69	2170.18	2110.99	1894.94	1734.75	1593.72	1583.8	1584.42	1567.85	1636.06	960.634	1091.79	866.031	907.015	838.059	894.624	851.263	835.695	870.904	831.523	2366.85	2343.88	1836.74	1831.5	1793.66	1683.1	1721.1	1743.98	1683.48	1481.76	70.8878	23.1609	28.8579	17.283	5.44916
	sp	Q9H1E3	Q9H1E3	HUMAN	NUCKS1	Nuclear ubiquitous casein and cyclin-dependent kinase substrate 1	8	13	13	1	1	2798.42	2489.49	2194.23	1945.05	2037.32	1982.03	1963.71	1851.94	2027.78	1964.4	4737.82	3562.96	2336.59	2803.61	2579.99	2700.33	2511.36	2409.96	2304.74	2345.63	2836.08	2051.35	1479.91	1472.6	1446.05	1273.9	1390.49	1368.78	1449.38	1510.25	70.3912	35.994	10.1846	13.6128	18.2346
	sp	P14649	P14649	HUMAN	MYL6B	Myosin light chain 6B	10	13	17	1	1	1124.72	1225.86	1045.53	1261.34	1471.79	1649.54	1595.34	1755.35	1629.45	1601.26	1369.46	1074.21	1429.75	1602.82	1780.08	1913.55	2054.48	2011.46	2144.88	2090.1	1804.63	1705.26	1731.38	1974.36	2102.22	2196.92	2284.52	2171.56	2033.46	1968.7	69.8735	70.1347	31.6399	23.4106	103.068
	sp	Q8NC42	Q8NC42	HUMAN	RNF149	E3 ubiquitin-protein ligase RNF149	2	1	2	2	1	91.5081	144.356	173.477	170.626	222.42	163.832	208.791	185.455	199.219	223.455	82.5311	127.825	174.716	144.671	179.628	150.166	155.965	190.175	238.491	229.407	58.1858	91.9576	105.026	124.312	121.085	145.437	137.335	138.09	202.578	253.997	68.7618	86.0522	85.1771	92.0037	92.2271
	sp	P62316	P62316	HUMAN	SNRPD2	Small nuclear ribonucleoprotein Sm D2	29	19	15	1	1	3788.61	3905.73	4030.27	4778.98	4635.35	4583.55	4286.15	4481.04	4088.29	4217.61	1881	2327.03	2500.15	2366.61	2247.95	2227.55	2113.11	2149.68	2191.97	2328.04	2164.77	2275.83	2605.24	2688.48	2483.83	2405.54	2265.53	2237.09	2086.09	1877.21	68.7204	95.308	64.5205	66.106	63.5833
	sp	P46783	P46783	HUMAN	RPS10	40S ribosomal protein S10	26	25	22	2	1	3830.59	4547.58	5636.41	6711.88	6615.25	6168.42	6442.61	6035.15	6282.33	6235.11	4013.38	7295.99	7046.32	6806.39	6224.51	5945.82	5937.96	5905.18	5670.34	5764.63	3782.9	5669.5	6281.62	6035.8	5627.94	5351.06	5547.4	5234.4	5067.29	4486.71	68.6177	102.033	225.481	307.527	522.665
	sp	P23246	P23246	HUMAN	SFPQ	Splicing factor, proline- and glutamine-rich	116	95	105	1	1	16741.9	17703.9	17861.3	15335	15768.2	13793	15436.8	13802	15788.3	14548.2	14705.3	16718	13447.2	13049.5	12987.2	12249.8	12579.2	12677.9	12734.1	12121.7	16384.6	17812.2	14967.5	13949	14410.3	12883.4	13161.1	12633.3	13158.6	11364.6	65.1849	53.6641	54.2586	38.5242	58.8648
	sp	Q6UN15	Q6UN15	HUMAN	FIP1L1	Pre-mRNA 3'-end-processing factor FIP1	4	7	5	1	1	581.665	533.233	615.646	582.444	632.138	544.169	604.377	559.969	650.898	581.782	969.379	909.029	1017.99	896.476	1012.19	918.077	994.505	923.059	982.96	929.211	788.104	728.455	726.968	699.077	739.997	650.259	731.588	640.183	687.634	789.994	64.6629	56.1183	62.5654	44.4298	40.7025
	sp	O15533-3	O15533	HUMAN	TAPBP	Isoform 3 of Tapasin	6	6	6	1	1	425.908	382.632	384.464	476.97	569.773	677.948	621.023	796.914	744.857	763.52	448.231	311.268	385.379	496.679	619.861	683.991	726.812	700.101	881.386	781.701	408.375	308.839	355.31	532.271	645.926	746.514	813.096	898.516	809.226	866.124	64.4085	41.4814	76.6276	128.466	123.225
	sp	Q86UX7	Q86UX7	HUMAN	FERMT3	Fermitin family homolog 3	23	9	16	1	1	4017.94	4734.97	4408.08	3782.68	3137.61	3267.27	2857.63	3108.16	2987.29	2633.87	1349.76	1178.33	1331.56	1258.89	1328.59	1220.86	1200.22	1270.75	1121.99	1167.6	3394.98	2523.86	3385.77	2885.66	3146.95	3151.29	3540.45	3170.55	3840.69	3958.68	62.5044	44.205	24.6681	21.1014	33.3448
	sp	P01781	P01781	HUMAN	HV320	Ig heavy chain V-III region GAL	4	2	3	1	1	223.079	136.696	105.725	174.521	252.496	282.02	345.915	756.483	619.739	764.748	124.022	76.1631	105.423	198.078	391.842	450.336	517.911	451.268	291.391	305.324	73.4558	52.7368	66.7013	116.16	192.554	268.059	328.242	372.534	497.032	697.477	61.8116	40.847	29.3228	39.0034	29.4307
	sp	O60885	O60885	HUMAN	BRD4	Bromodomain-containing protein 4	33	27	34	1	1	7883.78	6963.22	5535.33	5586.69	5495.97	5473.87	5033.43	5514.72	4912.32	5180.95	5088.63	3849.1	3690.13	3921.14	3773.41	3715.8	3666.94	3552.89	3711.57	3705.5	7631.04	5990.48	4710.67	4737.85	4265.07	4240.41	3997.16	4019.57	4285.49	7064.64	61.1404	25.2431	36.2714	32.9687	25.7705
	sp	P63173	P63173	HUMAN	RPL38	60S ribosomal protein L38	6	7	6	2	1	1056.17	1000.81	1515.24	1714	1792.58	1723.36	1711.01	1626.57	1709.64	1708.97	653.297	919.109	1102.72	1052.86	1056.36	960.568	1054.13	950.042	882.768	922.508	1034.7	1337.38	1796.48	1677.18	1709.63	1628.24	1660.59	1548.58	1549.18	1344.21	60.8872	92.7082	84.7876	118.824	122.718
	sp	Q9P258	Q9P258	HUMAN	RCC2	Protein RCC2	29	19	21	1	1	5569.85	6066.37	4607.61	4316.02	3912.64	4117.41	3872.24	3706.11	3731.25	3399.05	4960.97	3910.68	3063.74	3560.66	2828.62	2742.07	2437.89	2529.32	2597.09	2505.73	4286.96	4312.85	3425.86	3199.35	2956.08	2583.6	2436.04	2466	2325.43	2005.98	60.7504	65.9975	45.1557	39.5802	48.5833
	sp	Q15365	Q15365	HUMAN	PCBP1	Poly(rC)-binding protein 1	20	9	14	1	1	1847.44	2837.09	2111.49	2302.59	2061.75	2332.34	2106.67	2432.46	2242.91	2287.66	972.133	949.469	1209.92	1094.38	1194.74	987.968	1127.98	1047.93	1093.5	1021.86	1187.16	1393.15	1553.69	1462.33	1524.02	1387.7	1468.87	1419.11	1300.1	1075.64	60.3204	63.8138	41.1491	38.636	36.9605
	sp	P04179	P04179	HUMAN	SOD2	Superoxide dismutase [Mn], mitochondrial	5	4	6	1	1	1415.92	1147.67	1212.97	881.478	922.107	796.145	799.581	749.509	845.081	788.238	962.066	723.312	571.826	510.129	431.176	394.604	438.378	395.263	382.944	397.23	1914.03	1098.67	579.348	592.686	538.613	574.474	604.645	637.484	678.298	770.875	60.0551	45.206	7.20634	6.4356	5.23442
	sp	Q9UQ80	Q9UQ80	HUMAN	PA2G4	Proliferation-associated protein 2G4	49	42	50	5	1	3010.99	4183.43	5713.03	8408.91	8462.06	8419.5	8062.28	7460.51	7256.14	7027.17	3302.81	5543.3	8332.91	7689.13	7089.87	6489.06	6561.77	6510.36	5894.6	6104	4046.26	6211	9274.14	9176.64	9263	7296.98	8013.1	7370.03	6883.12	6044.89	59.3657	67.2007	84.0411	159.717	214.517
	sp	Q15771	Q15771	HUMAN	RAB30	Ras-related protein Rab-30	4	3	2	1	1	1112.77	1014.87	864.919	599.969	490.837	508.846	491.467	697.655	595.99	544.574	1076.28	734.314	536.075	544.372	702.984	602.891	665.367	608.044	608.87	513.644	349.572	283.234	268	228.537	252.607	313.9	278.905	264.606	335.533	324.01	59.1705	59.0473	41.0077	39.6159	37.6628
	sp	Q8N697	Q8N697	HUMAN	SLC15A4	Solute carrier family 15 member 4	3	1	3	1	1	548.724	514.297	645.139	408.321	353.94	367.32	336.376	360.716	361.903	384.674	81.9875	57.4164	75.775	87.4282	104.958	86.7421	87.71	84.3193	144.332	125.477	327.24	278.559	259.674	318.317	337.415	400.337	379.277	317.537	393.754	489.283	59.0549	44.2557	78.7401	92.7943	73.2447
	sp	Q9H2K8	Q9H2K8	HUMAN	TAOK3	Serine/threonine-protein kinase TAO3	21	19	24	1	1	4172.02	4548.64	3371.49	3260.46	3529.02	4235.93	3685.37	4313.31	3951.4	4160.42	2790.63	2217.73	2529.15	2772.55	2873.32	2794.37	2917	2964.21	2836.1	2698.09	4571.42	3779.47	3609.37	3868.07	4046.82	4076.94	3840.28	3877.79	3728.02	3522.09	58.9133	64.7343	38.6015	40.8255	65.1231
	sp	Q99439	Q99439	HUMAN	CNN2	Calponin-2	20	17	18	1	1	2915.87	3781.48	1944.05	2060.51	1921.49	1652.73	1405.68	1573.58	1437.6	1543.12	2334.78	1563.44	1735.63	1917.4	2040.58	1962.41	2026.25	2014.53	1872.41	1546.61	2873.89	1969.75	1887.56	1993.53	1951.06	1823.89	1927.8	1902.57	1578.15	1254.06	58.4732	52.5076	27.4084	28.6494	27.7314
	sp	P62277	P62277	HUMAN	RPS13	40S ribosomal protein S13	20	21	21	2	1	1911.19	2178.35	2742.01	3393.02	3385.37	3224.18	3261.1	3153.01	3162.9	3291.13	1649.86	2464.6	2706.82	2521.2	2515.01	2389.36	2373.6	2408.7	2256.47	2449.63	1796.47	2667.51	3070.42	3011.28	2971.28	2814.92	2790.18	2684.29	2572.08	2423.32	58.2733	48.2534	34.8224	77.7132	37.8571
	sp	P18669	P18669	HUMAN	PGAM1	Phosphoglycerate mutase 1	34	27	26	1	1	2569.38	3560.47	2302.72	3655.52	4332.85	5868.61	5446.16	6552.29	6380.45	4680.21	2088.13	1680.15	2695.22	3383.86	3471.42	3801.98	4054.94	3758.14	4700.69	4742.63	2514.81	2008.3	2913.95	4010.18	4045.14	4678.78	4246.62	4027.64	3540.57	3651.41	58.1822	63.0132	30.2206	31.1673	32.956
	sp	P27816-5	P27816	HUMAN	MAP4	Isoform 5 of Microtubule-associated protein 4	60	66	65	4	1	6842.31	6559.29	7774.79	8529.05	9702.21	9835.03	10649.4	10138.8	10786.4	10478.7	9193.73	8924.48	9441.74	11295.4	11391.8	12079.1	13248.1	12379.9	12883.3	12654.4	8658.28	8835.58	10066.6	11201.7	12818.7	12526.2	14072.8	13663.7	13285.3	12246.2	58.1666	54.7552	55.5205	78.0582	147.224
	sp	Q9Y4L1	Q9Y4L1	HUMAN	HYOU1	Hypoxia up-regulated protein 1	35	22	31	1	1	2333.57	2419.54	3795.85	3628.58	4477.26	4083.99	4614.15	5778.42	5756.35	6990.07	1791.2	2849.87	2874.58	3670.06	4786.89	5947.22	6588.22	6268.81	5571.01	5285.26	1467.37	2149.7	2849.68	3418.51	4621.46	5009.89	6204.74	7066.28	7842.81	9093.07	57.7076	66.1658	64.1233	62.8812	106.784
	sp	Q8IUD2	Q8IUD2	HUMAN	ERC1	ELKS/Rab6-interacting/CAST family member 1	13	12	14	1	1	1477.73	1564.03	1777.24	1926.53	1922.34	1759.95	1248.62	849.458	790.651	638.058	1634.56	2128.17	2413.41	2304.27	1968.68	1675.55	1299.83	1130.06	931.721	784.875	1465.09	1726.29	1995.25	1930.99	1706.06	1377.82	1237.64	1146.88	1062.59	999.517	57.4013	49.6865	28.0264	25.9786	25.5713
	sp	P60953	P60953	HUMAN	CDC42	Cell division control protein 42 homolog	4	8	6	1	1	476.091	381.939	564.651	676.629	687.856	640.627	704.384	743.529	621.212	676.243	1231.63	2170.35	1326.09	1755.76	1272.9	1559.48	1393.05	1400.93	1353.01	1675	801.726	1992.42	1112.63	1819.02	1412.22	1339.15	1240.6	1353.56	1017.14	1055.33	56.7387	58.9622	35.3564	25.7845	22.9296
	sp	P09012	P09012	HUMAN	SNRPA	U1 small nuclear ribonucleoprotein A	11	9	12	1	1	2301.85	2679.54	2137.93	1993.61	1627.06	1902.98	1744.04	1743.25	1657.54	1639.16	1391.42	1229.92	1261.58	1203.43	1207.52	1068.44	1124.02	1116.18	1110.29	1126.69	1576.84	1466.69	1549.47	1432.54	1414.25	1367.8	1335.86	1250.69	1188.67	939.611	56.511	77.2712	35.3042	32.2196	36.7536
	sp	P04114	P04114	HUMAN	APOB	Apolipoprotein B-100	4	1	9	6	1	460.994	529.551	796.659	842.075	889.635	541.063	1037.95	455.762	1197.4	971.824	32.0926	84.5459	65.2019	78.163	92.6667	95.1903	61.22	88.9942	88.1067	81.2968	717.134	1383.16	526.791	596.427	435.761	572.164	457.624	778.47	1207	5590.34	56.4625	410.387	154.652	161.167	125.726
	sp	P26583	P26583	HUMAN	HMGB2	High mobility group protein B2	17	19	24	1	1	4219.07	7030.26	2365.93	3072.23	2989.17	3798.6	3237.62	4399.3	3893.63	3426.95	4071.14	2483.29	2160.14	3387.55	2884.28	3289.69	3055.1	3230.84	3229.29	2823.37	7632.61	8001.12	4044.73	6100.02	5780.98	4932.06	5139.76	5654.69	5546.68	5847.9	55.5714	26.7029	31.3217	29.2493	82.7779
	sp	P35580-4	P35580	HUMAN	MYH10	Isoform 4 of Myosin-10	53	30	51	1	1	6016.11	6315.51	5237.13	6171.15	6817.42	8212.64	8289.74	9251.61	9024.8	9685.41	2775.48	2809.6	3075.75	4083.61	4256.67	4677.15	4589.6	4675.06	5288.57	5565.61	3335.13	2913.2	3733.34	5520.87	6972.65	8665.96	9296.17	9719.21	10204.7	9707.24	55.2174	47.4073	25.9255	26.9243	34.63
	sp	P42677	P42677	HUMAN	RPS27	40S ribosomal protein S27	1	1	3	1	1	141.786	270.275	222.791	256.336	244.536	240.784	270.55	270.495	258.785	246.544	190.277	344.433	337.848	295.567	273.01	282.18	275.122	308.136	224.152	278.687	319.906	522.504	533.89	485.989	454.835	434.268	431.943	484.202	379.716	362.82	54.4289	111.556	209.525	357.709	485.844
	sp	P05114	P05114	HUMAN	HMGN1	Non-histone chromosomal protein HMG-14	14	20	21	1	1	6124.12	5477.25	3218.53	1920.31	1548.07	1611.38	1512.55	1697.86	1670.24	1654.05	9399.5	6334.62	2536.43	2693.35	2174.99	2381.39	2448.81	2240.02	2478.1	2255.68	11914.5	9933.56	3007.15	2545.13	2668.39	2404.58	2707.84	2453.51	3023.22	2885.87	52.4252	44.8889	13.549	16.4998	14.0692
	sp	Q07065	Q07065	HUMAN	CKAP4	Cytoskeleton-associated protein 4	12	11	17	1	1	1550.87	880.078	919.755	840.866	1125.9	1517.5	1450.42	2858.25	2391.11	3708.95	2034.09	747.287	797.819	1511.78	2316.84	3289.58	2884.93	2843.97	2318.85	2422.2	1661.45	1229.1	1030.44	1956.08	2682.34	2831.77	3405.69	3241.97	4105.67	5213.08	51.8937	50.2645	28.4914	27.6161	27.9999
	sp	Q96A33	Q96A33	HUMAN	CCDC47	Coiled-coil domain-containing protein 47	29	13	21	1	1	2461.51	2445.82	3867.65	4358.82	4949.74	4556.91	4982.4	5360.5	5404.93	5563.89	870.93	1270.96	1702.78	1637.15	1745.96	1803.92	1838.47	1807.2	1929.24	1914.61	1340.86	1846.88	2845.2	2787.96	3038.25	3088.49	3014.39	2995.45	2874.23	2691.98	50.7094	48.5395	78.6602	93.8512	40.442
	sp	P42338	P42338	HUMAN	PIK3CB	Phosphatidylinositol 4,5-bisphosphate 3-kinase catalytic subunit beta isoform	3	3	6	1	1	731.577	703.356	530.718	489.159	488.558	592.729	589.785	809.393	762.932	957.573	413.389	287.038	264.847	307.651	320.546	378.975	385.63	393.509	420.623	443.574	857.192	646.727	522.342	614.314	658.94	790.428	759.627	823.362	780.098	1058.98	50.5043	70.6894	28.1991	34.9376	54.5446
	sp	Q7L1W4	Q7L1W4	HUMAN	LRRC8D	Leucine-rich repeat-containing protein 8D	7	2	1	2	1	742.779	673.875	993.517	1075.48	1249.89	1182.56	1292.7	1159.4	1261.35	1426.41	218.625	306.513	316.447	350.913	321.305	333.819	313.861	379.166	373.554	451.694	22.8931	44.9251	43.316	38.1565	48.6913	49.2578	41.8244	37.2847	38.1822	35.8528	50.4639	63.4988	73.3892	62.8282	81.7465
	sp	P29728	P29728	HUMAN	OAS2	2'-5'-oligoadenylate synthase 2	10	11	12	1	1	770.215	815.187	1851.38	2611.07	2638.31	2799.38	2493.27	3182.96	2779.92	2841.53	670.621	918.038	2330.65	2719.49	2666.14	2628.57	2654.37	2253.86	2272.4	2159.33	876.373	1379.88	3090.44	3981.05	4188.21	4102.88	4020.67	4169.45	3463.35	3436.22	50.088	105.305	146.42	141.232	47.5562
	sp	Q16629	Q16629	HUMAN	SRSF7	Serine/arginine-rich splicing factor 7	17	13	12	1	1	2511.55	2500.9	2724.27	2421	2259.34	2186.07	2305.68	2138.14	2181.84	2096.51	2036.42	1718.78	1761.43	1502.89	1560.55	1451.9	1383.8	1485.86	1544.97	1552.53	1818.84	1660.81	1524.39	1374.45	1394.94	1329.77	1320.14	1253.39	1305.12	1145.45	49.2308	72.218	56.3993	53.7114	37.6645
	sp	P16401	P16401	HUMAN	HIST1H1B	Histone H1.5	87	75	71	1	1	24195.6	26813.8	11980.8	9128.89	8293.25	9827.53	9526.72	11994.2	10514.2	10758.1	23861.5	13012.2	5390.83	8308.77	7382.06	8855.93	8566.78	8693.1	10639.1	9130.9	27042.8	18326.7	7068.8	7231.71	7791.68	7649.11	7550.55	6690.82	7450.46	8177.28	48.9902	31.9277	19.2559	30.8812	38.8322
	sp	O00151	O00151	HUMAN	PDLIM1	PDZ and LIM domain protein 1	15	15	12	2	1	1729.93	1746.99	1048.86	1983.39	2726.49	3244.19	2859.81	3562.61	2916.88	3190.54	1088.91	784.209	1617.27	2397.35	2553.6	2421.19	2348.31	2368.61	2118.57	2069.79	1209.83	905.332	1631.87	2516.1	2527.2	2439.28	2053.31	2048.16	1922.98	1615.23	48.8426	47.1294	41.0118	59.5734	60.1863
	sp	O00182	O00182	HUMAN	LGALS9	Galectin-9	13	7	9	2	1	1164.58	1188.52	2066.63	2624.67	1806.55	1585.07	1383.04	1894.93	1825.59	1971.96	522.982	712.567	1240.72	1119	1185.13	1051.15	1156.21	1107.46	1291.91	1143.32	360.095	486.417	1160.83	1279.54	1213.9	1411.56	1359.65	1275.11	1307.43	1078.95	48.7106	81.0168	165.182	124.566	269.285
	sp	P42224	P42224	HUMAN	STAT1	Signal transducer and activator of transcription 1-alpha/beta	31	25	34	1	1	1296.87	1875.19	3310.89	4001.84	5258.72	5869.58	6023.5	6400.6	7185.54	6648.97	1778.27	2680.37	4241.73	4633.54	5221.84	5392.33	5679.44	5658.36	5841.2	5779.24	1167.23	2148.61	3496.36	4917.25	5365.59	5558.33	6168.7	6987.33	6269.35	6076.92	48.0135	67.2418	65.4259	68.237	81.1899
	sp	P26641	P26641	HUMAN	EEF1G	Elongation factor 1-gamma	21	25	24	1	1	2526.23	2967.7	4565.04	4534.87	4584.66	4423.02	4871.24	4393.53	4360.75	4380.73	2569.41	5722.9	4453.79	4368.31	3787.39	3549	3717.32	3701.52	3279.87	3461.09	2261.38	3631.65	3774.43	3595.5	3375.06	3778.03	3604.41	3667.11	3947.25	4208.05	47.3628	49.498	27.4485	24.1661	62.2932
	sp	P24534	P24534	HUMAN	EEF1B2	Elongation factor 1-beta	8	9	13	2	1	637.514	1231.54	1040.23	1383.8	1275.23	1127.02	1334.24	1056.5	1256.73	1375.69	766.839	1317.92	1545.72	1344.04	1339.68	1185.49	1310.66	1271.33	1229.79	1168.11	1096.52	1773.99	2388.05	2175.26	2162.68	1942.02	2298.89	2166.53	2160.06	1901.69	46.9944	67.6553	79.022	75.7403	144.883
	sp	Q4KMP7	Q4KMP7	HUMAN	TBC1D10B	TBC1 domain family member 10B	5	3	4	1	1	507.208	452.054	435.745	445.352	463.679	481.425	466.476	502.117	410.351	516.649	417.556	300.095	453.359	370.855	414.405	367.32	399.771	486.735	468.019	446.362	243.578	221.327	301.511	283.119	289.857	322.304	263.696	279.493	310.065	285.95	46.9572	41.2657	34.2302	30.6882	38.3687
	sp	P00367	P00367	HUMAN	GLUD1	Glutamate dehydrogenase 1, mitochondrial	25	24	22	1	1	7704.35	6151.87	4893.21	3269.11	2758.16	2781.7	2690.95	2817.25	2846.56	2463.11	7276.38	4468.13	2510.38	2792.85	2728.12	2939.74	2804.11	2483.3	2787.51	2644.37	6262.28	4619.12	2251.53	2230.74	2241.65	2422.14	2436.84	2401.3	2713.29	3205.33	46.6695	31.1431	31.176	33.4401	35.3018
	sp	P01024	P01024	HUMAN	C3	Complement C3	5	2	8	1	1	1125.75	1183.24	876.431	506.838	373.234	465.689	864.32	560.103	679.659	591.48	342.835	450.69	266.197	211.088	235.446	199.966	193.712	221.696	219.761	237.147	1348.41	1891.11	443.177	385.567	232.769	418.918	248.585	478.896	615.882	6396.64	46.5095	81.1688	53.4434	39.1732	47.9271
	sp	Q92841	Q92841	HUMAN	DDX17	Probable ATP-dependent RNA helicase DDX17	59	40	46	1	1	8395.92	7811.05	7347.58	6534	7141.25	6755.16	7149.08	6980.28	7509.8	6564.01	4800.32	5918.15	4004.62	4115.78	4202.83	4161.96	4190.36	4006.66	4243.07	3930.62	5657.34	5087.47	4646.83	5048.66	5046.84	4793.99	4756.46	4583.87	4769.74	4833.41	46.0558	47.6612	44.3932	29.9958	34.2905
	sp	Q9H223	Q9H223	HUMAN	EHD4	EH domain-containing protein 4	15	12	10	1	1	1336.48	1609.59	2586.7	3182.87	2850.59	2615.06	2468.94	2697.44	2421.97	2510.97	761.331	1579.78	2525.07	2651.7	2551.12	2529.27	2426.05	2558.84	2649.74	2795.57	505.751	858.303	1226.44	1197.49	1092.95	1149.81	1110.15	1090.19	1102.43	1028.48	45.9186	107.442	69.2484	54.5835	81.2566
	sp	P62249	P62249	HUMAN	RPS16	40S ribosomal protein S16	27	22	25	1	1	3427.43	4661.43	5094.2	5630.51	4587.44	5582.38	5450.64	5002.91	5030.55	5510.71	3341.59	4816.9	4952.31	5287.27	4690.59	5003.47	4525.41	4632.78	3988.19	4249.35	3133.26	4409.47	5317.78	4896.08	4628.46	4752.92	4923.24	4717.55	4696.96	4318.8	45.5013	48.8143	112.446	185.066	247.385
	sp	P17066	P17066	HUMAN	HSPA6	Heat shock 70 kDa protein 6	3	3	3	1	1	932.511	1024.93	1097.49	825.206	708.985	864.156	1014.22	613.411	734.75	640.514	641.783	693.137	457.184	420.321	313.329	281.59	218.456	266.13	205.866	264.2	1072.26	1156.34	656.607	733.943	522.614	776.593	362.377	427.28	302.872	284.4	45.4799	37.6585	20.0692	18.1428	18.2641
	sp	Q15907	Q15907	HUMAN	RAB11B	Ras-related protein Rab-11B	10	11	11	1	1	1339.66	1205.43	1243.28	1309.76	1413.42	1468.55	1384.2	1572.77	1549.16	1514.26	1361.44	1168.19	1418.23	1498.16	1717.67	1806.23	1953.92	1840.09	1984.73	1938.5	1174.72	1123.03	1169.78	1164.78	1240.86	1318.17	1407.63	1417.07	1387.66	1304.13	45.4457	57.642	81.2528	74.3341	124.461
	sp	P84098	P84098	HUMAN	RPL19	60S ribosomal protein L19	18	19	27	1	1	1577.51	1675.65	2373.86	2950.56	2952.78	2877.15	3005.39	2899.23	3339.72	2904.29	1554.06	2829.35	3277.56	3207.17	3074.87	3011.49	2971.39	3187.39	2785.46	2836.7	2158.4	4318	4298.81	4493.26	4074.75	3667.77	3706.66	3934.01	3776.02	3429.81	42.9458	40.9592	49.647	81.2477	118.411
	sp	P62753	P62753	HUMAN	RPS6	40S ribosomal protein S6	27	19	24	3	1	3104.92	3569.84	4399.87	4919.39	5111.05	4956.14	5341.08	4900.88	5624	5046.52	2079.36	2799.75	3311.29	2955.53	2839.74	2674.49	2679.81	2658.93	2597.53	2504.93	2545.43	3360.87	3797.23	3712.91	3549.64	3094.3	3481.25	3294.45	3164.65	2794.79	42.663	55.6216	100.691	159.819	187.956
	sp	Q07108	Q07108	HUMAN	CD69	Early activation antigen CD69	3	2	1	3	1	269.481	1688.4	1311.84	485.49	358.054	444.213	471.179	508.213	601.045	446.405	148.731	620.017	125.722	158.075	148.404	256.61	297.339	259.287	531.873	650.268	78.0409	131.407	44.4249	66.5508	44.3815	101.886	82.289	115.094	95.7768	115.496	42.622	315.821	75.4698	74.3577	154.11
	sp	P18077	P18077	HUMAN	RPL35A	60S ribosomal protein L35a	35	31	42	4	1	3557.53	4518.15	5396.75	6252.09	6152.66	6037.72	6250.01	5661.45	5936.52	6067.41	3563.6	5609	6239.22	5920.46	5826.94	5707	5594.99	5588.18	5149.07	5399.25	4655.25	7466.97	8107.67	7991.51	7667.79	7654.46	7830.21	7365.7	7023.31	6903.65	42.5805	67.6005	94.9129	146.761	187.691
	sp	P43250-2	P43250	HUMAN	GRK6	Isoform GRK6B of G protein-coupled receptor kinase 6	13	8	8	1	1	3730.27	3302.48	2309.18	1926.94	1758.14	1785.42	1547.84	1730.77	1522.22	1543.74	1657.08	1075.26	978.428	941.758	872.478	910.373	948.958	925.296	733.214	710.268	2524.14	1701.96	1295.08	1221.26	1211.56	1001.23	1037.92	1067.63	912.714	849.207	42.2405	48.2682	43.8774	40.5941	22.1979
	sp	Q8WUM4-2	Q8WUM4	HUMAN	PDCD6IP	Isoform 2 of Programmed cell death 6-interacting protein	42	30	39	1	1	8128.02	7162.38	6860.23	5734.87	5915.58	6092.89	6045.48	5862.28	5806.94	5214.56	7868.59	5974.31	5473.29	5460.33	5759.28	5654.74	6071.24	5555.82	5433.88	5119.3	7827.54	6440.63	5744.37	5796.41	5942.9	5841.06	6109.96	5834.72	5958.6	5826.91	41.6228	48.5462	25.078	24.1857	33.7497
	sp	Q14315	Q14315	HUMAN	FLNC	Filamin-C	8	8	8	1	1	2977.98	2587.82	2194.42	1764.64	1503.7	1668.19	1552.52	1769.04	1790	1683.46	2278.24	1466.47	1571.23	1890.21	1764.45	1926.53	1717.27	1773.11	1349.98	1018.01	2817.95	2149.06	1754.12	1928.83	1755.9	1953.87	1808.21	1778.69	1826.55	2149.9	41.2408	39.0258	21.35	23.1532	24.8942
	sp	P46782	P46782	HUMAN	RPS5	40S ribosomal protein S5	27	24	32	2	1	2265.77	2815.97	3515.56	4042.9	3958.66	3804.12	4025.86	3738.89	4078.9	3851.63	1878.11	3443.89	3765.41	3630.52	3442.28	3277.84	3287.17	3292.96	3072.82	3240.74	2661.01	3764.81	4583.48	4331.04	4502.03	4328.95	4261.58	4430.82	4293.21	4219.37	39.8849	43.1621	76.7274	124.358	195.274
	sp	P51572-2	P51572	HUMAN	BCAP31	Isoform 2 of B-cell receptor-associated protein 31	22	17	25	1	1	6475.05	6080.57	5043.48	3935.02	3086.78	3219.49	3225.09	3511.99	3164.2	3134.16	4382.48	3388.67	2226.01	2451.86	2365.49	2917.12	2854.26	2673.99	2579.31	2465.71	5966.2	5167.61	3610.06	3603.53	3948.79	4266.89	4543.78	4578.24	4626.57	4890.39	38.8609	57.622	34.0188	12.7443	5.11148
	sp	P61626	P61626	HUMAN	LYZ	Lysozyme C	7	3	1	1	1	836.59	1908.82	583.606	372.324	149.076	117.729	99.7905	99.9808	113.627	105.972	4104.63	254.17	569.235	86.3326	41.9387	27.0507	17.2629	20.9624	23.7499	21.6031	137.146	62.647	4.25286	3.07405	13.1851	7.54137	1.79401	6.2028	12.2998	37.3634	38.4547	35.7619	39.7839	39.735	59.3693
	sp	Q9BS26	Q9BS26	HUMAN	ERP44	Endoplasmic reticulum resident protein 44	13	5	12	1	1	1810.53	1716.36	2207.9	2438.18	2658.29	2924.48	2967.59	4934.97	3703.31	4256.18	554.192	577.914	749.903	984.853	1215.29	1376.81	1546.74	1411.83	1364.14	1186.68	880.005	994.347	1611.9	2265.94	2938.5	3367.99	3574.36	3677.52	3861.7	3926.62	37.9814	41.3721	41.6044	34.1592	65.5626
	sp	P49207	P49207	HUMAN	RPL34	60S ribosomal protein L34	20	17	19	2	1	1800.3	1806.42	2562.76	2904.21	2949.54	2851.81	2989.3	2774.57	3156.31	2751.34	1477.66	2117.94	2591.41	2356.81	2288.84	2077.2	2175.11	2174.75	2031.16	2093.22	1539.55	2226.22	2405.19	2359.2	2274.42	2191.31	2198.69	2137.36	2019.26	2201.06	37.9788	42.2972	41.0864	68.0581	72.4535
	sp	P63220	P63220	HUMAN	RPS21	40S ribosomal protein S21	23	20	20	3	1	2201.16	2283.21	3166.21	3514.9	3482.58	3506.63	3594.18	3262.82	3685.28	3531.45	1709.85	2526.34	2691.78	2601.74	2434.61	2451.47	2308.99	2396.94	2204.73	2261.73	1888.36	2545.92	3060.35	2737.53	2724.89	2589.62	2764.59	2597.05	2672.11	2480.91	36.7344	37.9744	67.7032	86.0603	135.238
	sp	Q92673	Q92673	HUMAN	SORL1	Sortilin-related receptor	17	6	6	1	1	3590.88	2883.64	2120.01	2377.05	2343.75	2198.24	2151.42	1925.24	1818.67	2350.6	665.589	429.027	595.348	722.674	945.602	723.645	626.149	652.034	1017.3	745.04	690.444	600.348	615.95	655.979	637.175	565.319	559.922	643.679	705.277	804.748	36.48	41.6792	33.4327	36.4143	25.1512
	sp	P30153	P30153	HUMAN	PPP2R1A	Serine/threonine-protein phosphatase 2A 65 kDa regulatory subunit A alpha isoform	27	28	23	1	1	3853.96	4721.1	4737.46	4683.06	4729.82	4448.93	4494.82	4475.49	4537.02	4407.17	3209.44	3545.06	4196.22	4040.1	4369.26	4132.98	4304	4292.78	4108.28	3958.15	3827.54	3950.65	4477.3	4456.19	4519.72	4829.87	4864.94	4644.75	4529.18	4343.39	35.2529	38.5226	25.809	28.3766	30.6282
	sp	P01591	P01591	HUMAN	IGJ	Immunoglobulin J chain	4	4	14	1	1	28.9865	27.8484	23.4298	109.597	309.275	282.713	453.197	1143.08	1035.28	1075.47	26.7464	9.56152	64.7452	321.943	658.573	909.555	1106.29	971.469	655.386	467.281	88.1036	106.645	269.246	895.852	1758	2474.36	3042.19	2851.61	2789.91	2750.4	35.178	42.6094	71.5504	25.2285	46.2875
	sp	P30086	P30086	HUMAN	PEBP1	Phosphatidylethanolamine-binding protein 1	10	8	9	1	1	3201.26	3630.82	2162.79	1888.03	1535.46	1678.14	1578.48	1711.77	1477.92	1610.52	2900.07	2005.86	1458.19	1500.97	1514.32	1571.21	1610.15	1507.56	1262.67	1319.42	2762.21	1838.64	1420.57	1468.01	1487.62	1424.08	1596.11	1418.07	1415.77	1455.38	34.9258	32.1034	15.6245	15.4155	15.4496
	sp	Q07020	Q07020	HUMAN	RPL18	60S ribosomal protein L18	28	21	25	3	1	2029.28	2693.69	3162.5	3314.12	3213.52	3124.81	3087.29	3012.26	3826.85	3086.86	1215.12	2954.93	2498.6	2748.19	2385.56	2316.6	2335.83	2277.02	2095.07	2261.54	2013.24	2693.45	3616.64	3331.57	3182.12	3258.19	3072.4	3222.45	3149.47	2963.51	34.0027	48.441	84.8229	130.658	173.165
	sp	P52907	P52907	HUMAN	CAPZA1	F-actin-capping protein subunit alpha-1	12	17	17	1	1	3397.46	2840.41	2042.09	1313.97	1233.79	1355.47	1209.33	1335.65	1222.15	1135.97	2667.5	1908.28	1622.44	1634.28	1747.25	1840.19	1923.65	1718.1	1643.23	1663.29	4017.61	2869.55	1778.38	1788.82	1924.51	1921.5	1962.55	2071.51	2000.63	1964.02	33.4705	29.318	23.7049	25.0764	18.5667
	sp	P50914	P50914	HUMAN	RPL14	60S ribosomal protein L14	15	20	17	1	1	1813.96	3690.42	2868.84	3232.08	2756.09	2762.87	2745.83	2535.08	2780.84	2665.3	2584.7	3341.28	4083.77	3642.97	3832.6	3499.69	3691.1	3607.39	3623.53	3495.53	2478.56	3366.23	3979.26	3880.09	3961.68	3529.18	3794.85	3805.76	3395.61	4052.93	33.0864	35.0228	59.9113	89.6659	124.513
	sp	P46776	P46776	HUMAN	RPL27A	60S ribosomal protein L27a	22	12	18	2	1	1715.7	1913.7	2542.54	2859.04	2955.52	2932.82	2972.78	2741.18	2905.81	2833.24	1779.25	2501.37	3131.14	2940.86	2925.64	2614.14	2782.76	2728.15	2467.42	2594.48	1826.9	2725.3	3333.58	3247.32	3329.42	3134.1	3180.91	2975.82	2825.4	2627.8	33.0328	33.0352	79.0584	97.7312	177.988
	sp	Q13011	Q13011	HUMAN	ECH1	Delta(3,5)-Delta(2,4)-dienoyl-CoA isomerase, mitochondrial	18	22	17	1	1	4304.16	3296.9	3007.62	2524.01	2349.5	2695.94	2544.55	2990.66	2655.75	2371.82	3592.22	2114.33	1926.78	2196.42	2261.65	2541.88	2609.94	2276.9	2439.89	2468.49	2797.95	1958.55	1588.56	1876	1932.21	2062.02	2291.49	2325.11	2408.44	2438.44	32.9167	24.7044	25.5728	30.1918	29.8729
	sp	P06753-4	P06753	HUMAN	TPM3	Isoform 4 of Tropomyosin alpha-3 chain	4	3	4	1	1	866.124	853.946	627.697	525.636	602.357	684.367	617.387	661.693	602.457	563.984	480.749	368.045	405.944	440.468	494.353	457.953	485.156	429.94	517.703	437.662	585.343	538.894	420.877	565.686	513.529	565.277	425.574	460.185	415.092	366.053	32.8185	35.3222	17.2668	17.8279	20.5627
	sp	P23510	P23510	HUMAN	TNFSF4	Tumor necrosis factor ligand superfamily member 4	2	1	2	1	1	143.165	180.369	642.573	743.185	462.277	339.895	210.363	192.938	219.128	226.542	7.69164	37.3083	40.6729	32.9697	28.8859	28.2675	19.3901	29.8573	33.0829	32.9056	104.79	125.645	121.928	123.85	103.035	230.66	172.791	245.704	306.804	456.392	32.5034	67.0033	145.09	88.2683	51.259
	sp	P40925-3	P40925	HUMAN	MDH1	Isoform 3 of Malate dehydrogenase, cytoplasmic	27	17	25	1	1	4676.16	5044	3282.33	2650.68	2270.76	2756.62	2537.93	2609.91	2518.89	2467.99	3652.31	3000.17	1775.46	2253.46	1931.82	2356.86	2222.34	2146.8	2159.33	2127.29	5975.96	4593.88	3072.67	3107.43	3507.08	3536.55	4101.07	3686.28	3770.36	3930.86	31.342	25.3289	17.1062	15.8907	18.1723
	sp	P37837	P37837	HUMAN	TALDO1	Transaldolase	41	26	37	1	1	11569.8	13205.7	8543.95	7458.45	5312.42	5648.52	4727.35	5744.75	4901.79	5577.61	6939.51	5047.73	3504.41	3407.17	3247.9	3371.49	3442.13	3402.18	3054.96	2929.14	10307.6	9923.85	6893.43	5983.62	5744.1	5478.14	5607.64	5480.23	5317.94	5029.22	31.3414	38.7348	23.1582	26.1092	23.0766
	sp	P09211	P09211	HUMAN	GSTP1	Glutathione S-transferase P	19	15	16	1	1	2517.99	2631.92	2643.8	4234.6	4817.62	5611.45	4864.54	5176.27	4230.26	4260.86	1121.57	2138.57	1739.79	2718.54	2445.68	2687.39	2666.21	2637.99	2364.35	2817.19	1436.26	1710.66	2267.92	3111.75	3058.66	3294.72	3238.33	3061.52	3209.08	3493.04	30.7598	32.6291	17.2067	11.8589	14.212
	sp	P62820	P62820	HUMAN	RAB1A	Ras-related protein Rab-1A	12	14	13	1	1	1941.84	1861.12	1813.43	1925.06	2076.87	2310.53	2318.15	2719.86	2346.75	2388.32	1463.35	1812.77	1797.1	2483.95	2262.79	2953.35	2988.59	2594.62	2714.92	2785.9	2005.38	1751.41	1927.27	2636.73	2712.48	2729.08	3112.19	3505.39	3172.46	3561.84	30.5939	28.572	36.8903	29.8703	47.5613
	sp	P18124	P18124	HUMAN	RPL7	60S ribosomal protein L7	33	30	25	1	1	2983.58	3244.31	5072.41	5430.68	5866.91	5149.48	5816.42	5014.94	5855.01	5158.65	2203.71	3930.81	4746.9	4324.76	4243.42	3892.38	4018.76	4112.43	3843.97	3917.08	2242.23	3175.29	4378.54	4304.62	4239.34	3960.6	4099.85	3985.66	3636.15	3111.54	30.4434	50.0513	48.729	53.158	95.7109
	sp	Q9BUF5	Q9BUF5	HUMAN	TUBB6	Tubulin beta-6 chain	16	17	15	1	1	1436.46	2190.18	1970.43	4014.87	3931.64	4099.01	3505.91	3515.6	3402.88	3788.4	1219.39	1774.8	2799.14	3548.19	3284.36	3397.54	3457.49	3312.41	3166.3	3622.93	1160.64	1522.55	2689.85	2993.62	2744.57	2994.26	2602.42	2626.15	2503.38	2788.76	30.0467	27.9773	43.7372	57.1965	61.4013
	sp	P01891	P01891	HUMAN	HLA-A	HLA class I histocompatibility antigen, A-68 alpha chain	10	4	2	1	1	667.794	537.672	614.301	584.772	956.003	830.331	1541.95	1221.3	1583.65	1395.6	361.688	300.788	406.789	353.555	364.094	362.71	357.434	480.51	495.502	522.1	147.898	182.897	119.45	172.257	155.987	205.088	269.393	254.282	346.876	313.459	29.7869	33.6431	46.5378	67.9606	1.62708
	sp	O43278	O43278	HUMAN	SPINT1	Kunitz-type protease inhibitor 1	4	5	2	2	1	72.7605	59.3838	141.305	421.355	562.999	576.436	590.175	399.587	472.123	487.731	91.8844	139.028	543.039	527.793	470.492	415.742	411.947	440.671	546.706	525.181	95.7599	149.926	538.934	591.602	512.709	428.474	296.759	280.678	226.569	138.509	28.6508	40.39	145.227	123.025	57.5949
	sp	Q04941	Q04941	HUMAN	PLP2	Proteolipid protein 2	2	1	1	1	1	398.803	435.993	400.486	225.224	226.981	297.154	248.342	256.026	242.661	222.274	306.268	156.269	202.595	236.347	296.586	238.847	229.361	274.302	225.295	156.54	258.082	217.917	309.927	303.211	278.401	342.843	268.326	183.131	298.935	309.806	28.4842	47.8776	153.478	84.8667	109.343
	sp	Q6P0Q8	Q6P0Q8	HUMAN	MAST2	Microtubule-associated serine/threonine-protein kinase 2	3	1	2	1	1	367.865	260.006	324.722	376.023	674.187	560.1	718.922	545.272	728.216	718.143	262.397	209.249	69.0815	67.6776	72.6188	51.6112	59.3266	71.6989	65.7388	61.8298	61.2582	70.6025	87.3254	91.9978	100.756	86.566	93.2067	95.0045	96.4177	92.0015	28.2726	27.1102	19.0477	20.5716	28.1086
	sp	O43390-2	O43390	HUMAN	HNRNPR	Isoform 2 of Heterogeneous nuclear ribonucleoprotein R	40	26	32	1	1	7355.85	7416.29	6814.66	6082.28	6024.13	6232.07	6149.36	6269.69	6255.84	5599.5	6182.51	7573.72	5494.41	5959.62	5255.28	5129.8	5111.44	5146.24	5065.83	5003.08	4833.85	6225.58	5370.74	5526.2	5290.73	5050.52	4922.29	4990.62	5024.1	4519.5	27.8224	25.9118	39.9176	74.3352	78.658
	sp	Q14847-2	Q14847	HUMAN	LASP1	Isoform 2 of LIM and SH3 domain protein 1	23	16	22	1	1	7086.84	7775.14	4365.64	3395.52	2932.52	3461.7	2898.98	3555.98	3058.77	3163.15	3446.36	2019.92	1710.49	1889.66	1969.96	2000.02	2161.63	2014.78	1926.55	1731.97	5329.09	3685.06	2665.18	3174.39	3293.13	3356.16	3617.38	3698.98	3440.4	3348.63	27.0674	27.2686	13.3179	13.5744	16.1073
	sp	P20700	P20700	HUMAN	LMNB1	Lamin-B1	102	76	96	1	1	22293.8	18997.8	12904.8	11020.9	11092.5	12119.7	10475.3	11698.3	10617.6	10517.9	15284.7	9674.88	7093.14	8320.74	9134.21	9265.46	8636.05	8087.51	8080.24	7543.37	20613	13715.9	8943.82	10002.5	10041.9	9428.1	9074.87	9105.56	8601.58	7603.11	27.0524	26.5416	23.9789	32.23	42.1592
	sp	P07195	P07195	HUMAN	LDHB	L-lactate dehydrogenase B chain	28	29	35	1	1	2226.85	2599.06	3318.3	5376.43	5363.12	5762.62	5690.08	5779.49	5416.41	5300.43	1377.22	2101.6	3214.72	3437.42	3227.75	3127	3181.91	3254.59	2819.46	3075.34	2231.16	3404.25	5200.25	5567.05	5222	5745.09	5422.22	5516.47	5203.81	5140.02	26.8949	22.9948	24.64	20.9559	13.9139
	sp	P62750	P62750	HUMAN	RPL23A	60S ribosomal protein L23a	17	14	20	3	1	2577.52	2414.73	4286.29	4109.9	4455.44	4009.85	4243.84	3769.62	4270.11	3898.77	1544.17	2176.84	2642.31	2523.38	2378.52	2350.23	2380.31	2385.69	2299.78	2243.07	2051.57	2912.57	3370.44	3412.82	3368.28	2897.79	3203.31	3161.04	2895.62	2785.3	26.3665	35.2574	54.0571	85.1319	129.445
	sp	Q15293	Q15293	HUMAN	RCN1	Reticulocalbin-1	4	4	5	1	1	317.267	413.349	513.313	623.048	817.251	980.872	1214.04	1218.96	1090.32	1028.14	400.534	774.655	861.513	1062.28	1242.18	1465.24	1551.53	1569.05	1540.8	2021.69	258.703	453.537	613.402	903.16	1152.46	1347.97	1453.95	1639.87	1541.76	1856.89	25.8479	54.2496	22.2543	7.21078	4.81254
	sp	Q9UHP7-3	Q9UHP7	HUMAN	CLEC2D	Isoform 2 of C-type lectin domain family 2 member D	2	1	1	1	1	104.786	466.457	331.322	263.891	247.307	191.552	298.26	274.556	318.58	361.586	44.796	62.1477	48.4494	69.6215	64.4691	71.028	76.2404	82.9084	71.1662	93.2212	21.7683	38.3642	35.5114	33.5986	33.7951	43.7979	36.0394	42.26	30.7772	30.102	25.2486	89.1224	117.323	94.0907	65.3756
	sp	P51571	P51571	HUMAN	SSR4	Translocon-associated protein subunit delta	3	3	4	1	1	289.221	255.948	281.421	331.243	359.864	400.524	462.095	677.938	569.011	642.453	178.191	133.702	180.413	236.32	334.389	370.261	430.29	336.797	318.676	312.977	361.056	336.419	483.225	686.279	844.751	973.025	1303.52	1201.1	1180	1153.39	25.2088	39.6912	28.8865	8.8443	1.96113
	sp	P51991	P51991	HUMAN	HNRNPA3	Heterogeneous nuclear ribonucleoprotein A3	47	42	42	1	1	6926.68	7985.24	6274.53	5677.93	5195.75	5265.77	5125.13	5442.37	5724.29	5641.57	5697.62	7357.67	4671.69	5338.17	4981.26	5157.32	4725.26	4992.24	4932.05	4982.76	6104.19	6275.71	4899.32	4720.82	4900.21	4938.08	4524.53	4490.15	4643.08	4131.64	25.051	54.816	29.6009	32.4205	27.2072
	sp	P27105	P27105	HUMAN	STOM	Erythrocyte band 7 integral membrane protein	2	2	4	1	1	83.8407	126.015	131.464	99.5255	129.722	135.283	118.154	112.749	117.514	91.1041	47.0939	73.0705	118.392	137.119	130.773	129.229	124.134	121.794	125.53	106.555	94.4065	184.631	323.4	309.827	304.67	356.088	305.835	360.418	372.839	449.945	24.8598	22.9589	14.6759	16.5759	19.0829
	sp	O60674	O60674	HUMAN	JAK2	Tyrosine-protein kinase JAK2	2	2	4	1	1	317.966	542.061	553.414	543.87	536.763	475.855	490.556	396.807	448.129	425.553	64.0935	65.5475	73.7346	76.1443	108.53	89.3779	94.5594	88.5757	79.9431	71.1401	697.92	848.275	776.619	778.172	802.728	831.687	734.833	901.314	813.189	765.452	24.6276	29.2686	20.9981	23.5686	26.953
	sp	Q6UVY6	Q6UVY6	HUMAN	MOXD1	DBH-like monooxygenase protein 1	1	3	2	1	1	98.4502	74.2866	132.868	240.815	353.213	353.88	264.689	220.999	166.315	117.744	75.7676	147.622	341.379	417.988	569.807	625.646	599.832	624.39	683.67	490.959	23.3092	51.2567	188.671	243.24	290.107	379.035	336.982	432.249	445.303	485.446	24.1473	26.4401	76.4789	101.736	11.8248
	sp	P62244	P62244	HUMAN	RPS15A	40S ribosomal protein S15a	11	8	11	2	1	785.033	1026.19	1300.27	1379.75	1560.65	1412.13	1687.45	1277.16	1585.36	1296.81	554.048	1259.52	760.268	1046.68	760.545	757.756	697.362	782.768	982.324	878.832	831.459	1645.47	1684.31	1682.37	1560.65	1734.78	1520.44	1413.25	1575.93	1622.23	23.7452	25.4891	36.4746	54.5829	77.2111
	sp	P47813	P47813	HUMAN	EIF1AX	Eukaryotic translation initiation factor 1A, X-chromosomal	4	6	6	2	1	1044.39	1054.69	1291.1	1358.82	1276.04	1139.42	1250.24	1149.6	1102.84	1118.66	1441.88	2159.77	1859.33	2038.22	1637.1	1818.28	1591.02	1832.87	1357.07	1658.61	1564.27	2014.91	1892.35	1784.08	1621.64	1435.13	1523.64	1687.84	1336.96	1393.92	23.4634	24.1747	40.7948	54.6692	132.804
	sp	Q14240-2	Q14240	HUMAN	EIF4A2	Isoform 2 of Eukaryotic initiation factor 4A-II	19	12	11	1	1	4226.79	4683.66	5143.14	3507.59	3159.92	2697.63	3166.15	2529.23	2885.57	2791.15	1950.01	2671.26	2327.51	1815.91	1880.38	1608	1578.14	1875.09	1673.98	1747.67	1820.16	2501.74	2033.36	1773.91	1629.54	1881.73	1737.42	1734.89	1790.07	1905.84	23.1641	16.2954	26.2191	45.1379	55.9986
	sp	P62993	P62993	HUMAN	GRB2	Growth factor receptor-bound protein 2	13	11	10	1	1	2312.06	2040.38	1646.92	1118.76	1122.71	1149.31	1082.21	1030.9	1136.85	995.226	2820.38	2026.2	1549.26	1290.41	1350.44	1159.24	1369.38	1125.62	1392	1343.5	2794.29	1864.76	1369.63	1164.91	1190.9	1144.81	1089.02	1025.09	995.153	785.605	23.1202	36.8755	71.5683	50.235	69.6097
	sp	Q02878	Q02878	HUMAN	RPL6	60S ribosomal protein L6	42	33	37	3	1	5438.83	6192.6	8480.65	9791.44	10131.7	9583.12	10063	9423.67	9643.82	9536.86	3144.72	7597.39	6229.69	6525.13	5651.02	5333.99	5421.74	5565.2	5164.92	5659.4	4960.02	7622.54	7640.98	8287.82	7674.05	7308.38	7552.31	7749.28	6447.76	6253.82	22.3952	34.6041	50.6332	82.0946	113.876
	sp	Q14152	Q14152	HUMAN	EIF3A	Eukaryotic translation initiation factor 3 subunit A	86	57	74	1	1	8155.05	8880.03	11676.9	11555.7	11430.4	10635	10999.2	10266.4	10687.7	10617.3	6182.1	8978.54	9459.51	8134.1	8300.44	7583.43	7566.6	7883.8	7541.07	7315.89	7061.27	9279.25	10131.3	9626.31	9158.73	9267.26	9135.39	8633.05	8671.95	8765.78	22.2656	26.1877	21.8984	22.5697	33.9001
	sp	P27824	P27824	HUMAN	CANX	Calnexin	44	40	44	1	1	4962.94	4707.95	6470.39	7172.44	8723.05	9588.89	10169.1	12171.4	10984.6	11263.1	3806.51	4354.65	5564.96	6333.13	7458.67	8627.55	9193.81	8123.98	8672.34	8522.75	4589.23	5446.61	6887.39	7642.15	8515.05	9532.18	10271.6	10595.3	11707.7	14660.5	21.509	23.7934	16.4457	17.5031	16.8435
	sp	Q969H8	Q969H8	HUMAN	C19orf10	UPF0556 protein C19orf10	7	7	10	1	1	1216.33	1070.9	1268.27	1248.62	1262.9	1362.21	1549.2	2410.54	1888.56	1891.69	1040.5	1061.04	906.335	1127.23	1542.55	1901.61	2072.12	1938.21	1580.71	1528.62	818.799	829.329	920.155	1273.66	1634.27	1921.67	2254.26	2301.43	2354.4	2783.42	21.3959	57.8429	18.2356	7.86501	5.48886
	sp	Q14974	Q14974	HUMAN	KPNB1	Importin subunit beta-1	25	19	28	1	1	3436.55	3263.42	3790.82	4470.02	4194.74	4317.92	4323	4206.5	4128.97	4129.07	2128.71	2359.68	3109.03	2802.83	2783.61	2721.66	2605.03	2748.76	2646.06	2752.59	2544.77	2860.11	3863.17	3507.45	3682.11	3401.08	3643.97	3494.85	3639.97	3406.83	21.3184	31.2481	27.6288	26.0057	34.0254
	sp	P06213	P06213	HUMAN	INSR	Insulin receptor	1	3	5	1	1	60.8759	74.0518	117.846	147.81	142.791	167.706	144.573	174.375	147.349	162.225	81.8454	168.206	287.125	321.391	375.013	492.938	512.134	447.838	464.53	409.345	159.712	176.246	327.209	398.572	460.41	597.767	686.292	734.459	887.974	1077.45	20.8132	30.4975	27.0382	34.3891	60.3525
	sp	Q6ZS10	Q6ZS10	HUMAN	CLEC17A	C-type lectin domain family 17, member A	2	2	2	1	1	145.858	269.978	419.807	226.771	206.567	185.153	194.535	124.16	167.993	143.805	173.199	678.097	329.14	252.756	198.13	205.646	211.709	156.65	206.223	217.741	230.562	444.386	322.131	297.472	292.772	349.783	297.926	316.081	277.512	257.085	19.4947	83.8582	31.2017	17.6044	17.2989
	sp	P62273-2	P62273	HUMAN	RPS29	Isoform 2 of 40S ribosomal protein S29	8	13	10	1	1	466.166	610.727	602.959	609.812	578.243	622.096	609.582	595.584	863.076	646.981	776.462	1274.67	1337.17	1198.44	1096.22	1149.25	1083.72	1129.29	974.05	1059.58	799.925	944.674	1147.14	963.559	1045.11	951.09	1039.64	1027.12	971.649	851.112	19.2509	26.8301	29.8854	44.5525	57.0322
	sp	Q8NE71	Q8NE71	HUMAN	ABCF1	ATP-binding cassette sub-family F member 1	27	17	19	1	1	2850.27	3384.32	3768.87	3741.97	3565.21	3768.6	3855.81	3483.63	3674.56	3383.52	2124.53	2541.74	2571.26	2479.62	2337.99	2226.65	2218.44	2304.39	2370.17	2299.7	2810.11	3681.71	3603.34	3633.83	3443.97	3444.32	3515.75	3535.56	3332.86	3103.06	18.8058	15.2678	21.5798	31.9094	79.1233
	sp	P61313	P61313	HUMAN	RPL15	60S ribosomal protein L15	23	20	24	1	1	2184.19	2382.46	3120.07	3006.03	2670.37	2843.62	3038.16	2691.08	2892.4	2816.98	1674.79	2531.91	2443.09	2407.11	2300.92	2234.75	2150.48	2270.88	2154.05	2184.06	2033.33	2974.14	3264.92	3045.71	2733.1	3269.5	3032.85	2907.93	3244.98	2934.4	18.4524	23.2188	34.5503	62.6734	77.6994
	sp	P05388	P05388	HUMAN	RPLP0	60S acidic ribosomal protein P0	16	7	11	1	1	2224.08	3052.06	3265.06	4090.2	3544.12	3499.31	3704.98	3470.11	3243.48	3495.6	1093.16	1436.65	1912.56	1732.43	1729.41	1516.41	1665.72	1676.88	1564.22	1557.86	1604.37	2047.27	2885.71	2791.56	2529.59	2770.24	2643.49	2537.16	2353.52	2424.36	18.0989	26.2176	54.8661	86.4427	122.532
	sp	O14836	O14836	HUMAN	TNFRSF13B	Tumor necrosis factor receptor superfamily member 13B	7	3	6	1	1	161.192	297.157	867.15	437.071	504.694	559.713	514.518	480.881	524.036	539.658	510.807	600.811	247.77	202.765	198.943	150.617	161.301	162.93	234.459	240.927	177.457	953.183	545.001	488.002	479.556	468.759	454.641	408.453	477.433	518.041	16.9988	90.6893	80.7325	64.0726	47.8822
	sp	P32969	P32969	HUMAN	RPL9	60S ribosomal protein L9	17	18	20	1	1	1814.11	3232.36	2729.56	3713.81	3081.75	3148.78	3141.6	2953.82	3112.2	3311.37	1598.05	2916.11	2753.31	2761.38	2561.36	2425.5	2383.37	2470.64	2312.13	2345.71	1844.41	3547.22	3348.03	3343.48	3191.73	3211.53	3184.65	3010.66	3028.89	3019.58	16.7669	27.4055	19.3056	38.0499	29.212
	sp	Q8TCJ2	Q8TCJ2	HUMAN	STT3B	Dolichyl-diphosphooligosaccharide--protein glycosyltransferase subunit STT3B	8	5	5	1	1	1220.29	1650.39	1177.76	1039.9	789.023	1212.36	1272.99	1588.51	1211.23	1377.24	529.224	507.166	401.609	568.017	698.324	808.025	825.814	834.202	743.122	695.989	787.797	790.932	690.504	851.667	1013.89	1541.04	1434.05	1185.26	1991.04	2677.33	16.2797	12.9702	32.3887	37.1041	51.2083
	sp	P35637	P35637	HUMAN	FUS	RNA-binding protein FUS	26	5	16	1	1	1956.7	2543.76	2566.21	2617.04	2749.85	2342.44	2871.84	2069.8	2621.65	2485.68	448.578	560.27	574.355	485.563	486.242	421.754	441.568	428.723	471.94	425.781	1189.51	1369.65	1649.01	1484.38	1383.72	1222.01	1244.28	1148.82	1111.81	858.395	15.5938	11.7538	13.1444	28.8274	28.8838
	sp	Q04656-3	Q04656	HUMAN	ATP7A	Isoform 2 of Copper-transporting ATPase 1	7	4	3	1	1	642.892	684.763	618.149	728.86	890.977	1067.19	949.407	1286.73	1105.58	1102.32	188.48	229.43	223.966	265.335	275.9	303.625	328.674	311.725	340.22	342.433	193.811	179.471	202.037	274.852	316.156	395.288	352.781	395.155	373.506	460.384	15.4879	42.0985	92.2181	85.824	75.8421
	sp	P62241	P62241	HUMAN	RPS8	40S ribosomal protein S8	7	7	13	2	1	547.356	534.294	792.668	905.126	936.416	901.308	946.513	850.056	896.301	873.685	674.682	1110.77	1103.08	1021.97	1015.99	916.692	891.268	912.586	952.529	902.133	845.363	1044.11	1396.97	1317.31	1446.39	1380.3	1340.57	1277.2	1315.99	1523.7	13.7494	29.3334	49.523	72.8931	96.1258
	sp	P20042	P20042	HUMAN	EIF2S2	Eukaryotic translation initiation factor 2 subunit 2	30	27	22	1	1	3072.56	3358.22	5089.12	6575.82	6474.56	6016.7	6166.6	5872.45	5722.88	5585.95	3090.58	4662.21	6960.92	5730.69	5766.81	5226.32	5637.02	5356.11	5234.23	5094.65	2419.35	3795.53	4767.16	4752.12	4270.56	4071.55	4442.27	4026.64	3687.29	3393.1	13.0684	12.0376	14.7498	21.5344	36.1115
	sp	P62906	P62906	HUMAN	RPL10A	60S ribosomal protein L10a	15	5	12	1	1	1513.92	2133.74	2395.56	3117.47	3008.24	2956.3	2909.43	2717.74	2806.38	2929.57	666.71	942.33	1261.96	1220.71	1136.16	1147.15	1153.2	1111.73	1041.9	1092.55	1643.93	2382.58	3009.23	2847.68	2961.72	2648.88	2839.37	2734.29	2572.6	2172.85	13.0035	16.8579	22.2517	39.1623	48.118
	sp	P06744-2	P06744	HUMAN	GPI	Isoform 2 of Glucose-6-phosphate isomerase	38	41	40	1	1	3997.02	4079.1	4050.87	6283.52	7716.35	10160.4	9847.27	11243.3	10032.8	7969.92	3389.57	3101.89	5541.33	6422.43	7019.77	7317.07	7990.09	6833.29	7413.91	7728.66	3620.91	3650.09	6295.79	7494.77	7935.85	8803.64	8050.3	6633.93	6519.28	5840.21	12.7511	15.1878	19.0205	24.4426	28.8177
	sp	Q9UBR2	Q9UBR2	HUMAN	CTSZ	Cathepsin Z	5	3	4	1	1	1079.48	909.534	1010.87	1084.75	749.93	613.189	842.622	769.546	902.563	1098.45	874.431	734.386	969.089	832.008	753.577	727.598	968.745	919.733	678.308	539.544	551.592	575.048	582.435	603.409	520.837	653.712	634.102	687.671	630.513	487.555	12.4696	27.8732	48.0045	8.34975	6.85694
	sp	P61513	P61513	HUMAN	RPL37A	60S ribosomal protein L37a	18	16	16	1	1	1609.76	2840.59	2502.69	3259.87	2885.65	2835.16	2939.22	2771.64	2730.23	2821.52	1305.13	2920.82	2207.98	2408.42	2072.57	1993.96	1982.1	2000.72	1820.66	1989.62	1693.19	2613.08	2518.98	2616.25	2430.21	2247.5	2352.81	2261.6	2109.04	2087.41	11.8355	14.1867	17.9947	32.7779	32.9358
	sp	Q9NZQ7	Q9NZQ7	HUMAN	CD274	Programmed cell death 1 ligand 1	2	3	4	1	1	331.552	409.243	615.316	528.538	625.042	586.341	693.302	504.485	606.766	496.865	79.6242	251.546	225.874	208.815	194.119	254.795	249.975	211.743	358.036	454.047	211.139	480.001	535.827	583.472	538.59	662.671	665.021	824.961	819.625	1074.1	11.7053	72.6857	130.276	114.642	116.034
	sp	P62263	P62263	HUMAN	RPS14	40S ribosomal protein S14	16	6	11	1	1	771.132	1148.19	1104.32	1264.7	1162.46	1241.23	1195.61	1129.43	1243.61	1257.13	528.446	539.59	588.786	575.033	543.232	572.644	499.96	519.685	530.158	477.482	682.719	998.173	1139.45	1166.6	1241.05	1048.76	1096.81	1169.47	1073.15	1053.06	11.0183	14.29	20.9826	26.0449	42.6126
	sp	P63244	P63244	HUMAN	GNB2L1	Guanine nucleotide-binding protein subunit beta-2-like 1	26	13	19	1	1	2304.77	2513.88	3450.99	3719.4	3224.79	3363.8	3440.38	3385.29	3364.78	3262.81	1399.45	3581.61	2293.98	2503.39	2013.78	1915.14	1915.77	1897.84	1664.24	1938.4	1665.19	3192.44	2514.95	2461.52	2070.79	2322.69	2331.89	2280.13	2411.92	2417.89	10.8914	11.9226	15.0414	26.3582	29.718
	sp	Q2PPJ7	Q2PPJ7	HUMAN	RALGAPA2	Ral GTPase-activating protein subunit alpha-2	6	9	4	1	1	667.931	699.152	660.83	781.077	857.439	997.296	960.547	1109.09	1025.34	1169.68	706.809	493.996	605.868	740.604	897.695	987.164	1109.56	1098.21	1068.02	944.523	541.971	469.362	499.368	591.328	753.355	790.092	766.106	791.319	702.865	684.14	9.3324	17.1466	11.6441	22.9765	23.7857
	sp	P51114	P51114	HUMAN	FXR1	Fragile X mental retardation syndrome-related protein 1	13	12	16	1	1	1577.52	1844.11	2483.56	2148.25	2074.49	2249.75	2376.86	1868.28	2188.42	2138.57	648.191	1198.28	1212.05	1066.53	1017.41	1021.71	1025.22	1189.08	1170.62	1149.76	997.722	1622.3	2079.96	1983.17	1819.38	1956.34	1788.77	1852.1	1708.81	1633.73	9.01208	12.705	25.5875	38.0246	40.2189
	sp	P20290	P20290	HUMAN	BTF3	Transcription factor BTF3	11	14	13	1	1	755.455	1040.09	1388.06	1523.02	1667.15	1472.31	1588.42	1303.77	1583.12	1510.41	704.203	1264.94	1418.72	1248.44	1163.51	1123.06	1027.11	1171.68	1102.57	1128.21	615.558	1067.22	987.659	936.738	1075.09	951.011	988.316	1035.87	866.929	892.733	8.80278	10.2669	11.5051	25.0999	22.5321
	sp	O14578-4	O14578	HUMAN	CIT	Isoform 4 of Citron Rho-interacting kinase	26	20	20	1	1	415.38	506.173	640.673	4027.03	4915.65	4180.7	3945.47	3217.93	3517.51	4030.42	219.462	243.261	2313.74	1714.38	1725.28	1629.41	1600.49	1851.23	1613.8	1774.7	282.508	412.872	3198.35	2737.24	2556.1	2146.47	2092.44	2035.92	1904.16	1466.03	8.03675	52.3705	45.9267	42.7814	131.612
	sp	P42766	P42766	HUMAN	RPL35	60S ribosomal protein L35	7	10	6	1	1	752.245	1353.24	1020.13	1225.44	1156.41	1154.69	1370.81	1173.3	1177.82	1086.14	886.407	1441.24	1603.47	1640.11	1533.03	1382.38	1467.2	1474.77	1424.22	1419.23	777.798	933.994	1213.79	1249.91	1138.07	1199.76	1221.42	1217.16	924.815	845.271	7.97826	14.4215	17.1085	29.4188	35.0251
	sp	P62891	P62891	HUMAN	RPL39	60S ribosomal protein L39	2	2	2	1	1	125.58	149.739	156.092	152.161	169.56	153.277	158.101	150.865	147.117	161.762	212.551	225.689	294.266	343.641	376.769	374.423	353.573	358.803	331.482	325.069	139.603	358.128	187.163	216.39	184.521	172.328	184.367	158.785	189.606	173.695	7.8876	9.01957	12.1605	23.3449	26.8457
	sp	P61353	P61353	HUMAN	RPL27	60S ribosomal protein L27	17	6	12	1	1	1538.04	1535.15	2270.08	2460.55	2640.39	2550.69	2618.45	2405.97	2426.17	2405.76	810.064	1382.67	1393.35	1503.05	1278.52	1390.36	1181.75	1343.99	1145.71	1239.22	1120.03	1862.16	1845.44	1953.66	1714.14	1630.96	1710.06	1666.46	1515.3	1552.45	7.10483	9.83034	19.607	29.7283	42.7537
	sp	Q9BUJ2	Q9BUJ2	HUMAN	HNRNPUL1	Heterogeneous nuclear ribonucleoprotein U-like protein 1	32	17	25	1	1	6074.95	5253.27	4409.69	3904.29	3850.75	4536.96	4062.51	4888.03	4188.55	4289.08	2885.06	2308.95	1829.22	2340.52	2255.26	2516.14	2452.56	2589	2458.91	2477.07	3688.71	3067.61	2455.44	2819.03	2896.25	3003.38	3054.34	3168.57	3439.75	3075.35	6.39648	8.11685	21.3279	38.8633	52.7182
	sp	P10747-7	P10747	HUMAN	CD28	Isoform 7 of T-cell-specific surface glycoprotein CD28	1	1	1	1	1	1.84208	1.98142	21.2007	70.2538	170.249	217.976	252.977	349.222	350.577	358.523	30.2119	43.9269	78.2152	172.391	213.538	309.385	285.532	250.613	183.933	126.102	1.83186	10.2885	20.1475	48.4543	73.4226	107.133	103.582	84.35	77.5885	51.8572	0	3.00115	15.2028	63.8599	92.2886
	tr	K7ER74	K7ER74	HUMAN	APOC4-APOC2	Protein APOC4-APOC2	1	1	1	1	1	193.628	182.062	174.168	171.262	183.685	239.495	254.865	141.789	137.406	334.496	110.292	178.409	109.413	119.004	165.827	353.605	192.172	220.464	203.761	346.993	104.209	231.211	70.9323	95.4601	43.9002	64.3607	43.6123	140.199	157.999	971.248	0	23.0821	16.221	12.6743	16.7251
	sp	Q8WU39	Q8WU39	HUMAN	MZB1	Marginal zone B- and B1-cell-specific protein	5	3	5	0	1	208.351	149.873	189.615	341.618	487.362	665.15	622.236	1711.66	1662.79	1413.74	90.6289	61.9469	82.4139	185.307	308.14	498.177	479.395	425.992	428.964	289.981	77.8009	135.821	123.282	250.35	419.001	480.177	575.203	487.519	579.351	984.236	0	0	0	0	0
	sp	Q8NDD1	Q8NDD1	HUMAN	C1orf131	Uncharacterized protein C1orf131	6	5	6	0	1	382.069	522.03	691.202	801.504	747.083	621.363	695.844	526.65	546.651	494.885	358.881	700.718	894.07	650.094	635.027	502.618	453.301	456.899	500.008	489.41	348.983	515.297	874.326	664.366	594.877	506.39	458.828	430.756	449.703	372.359	0	0	0	0	0
	sp	Q9UPU7	Q9UPU7	HUMAN	TBC1D2B	TBC1 domain family member 2B	11	6	8	0	1	1017.97	808.347	858.087	1335.93	1781.97	2337.74	2231.56	2496.87	2363.71	2589.2	388.155	289.194	419.093	609.81	708.46	832.85	859.017	871.227	915.787	787.83	586.54	417.056	829.103	1181.18	1334.02	1423.04	1503.01	1475.09	1424.85	1279.57	0	0	0	0	0
	sp	Q8NB49	Q8NB49	HUMAN	ATP11C	Probable phospholipid-transporting ATPase IG	6	4	3	0	1	581.215	542.833	527.268	663.866	778.05	960.535	885.748	1036.48	930.189	1007.94	135.243	133.511	172.03	213.01	237.588	262.075	245.57	234.289	252.425	262.198	205.94	186.349	280.161	349.037	362.634	381.875	359.281	367.859	325.158	361.83	0	0	0	0	0
	sp	Q6P4E1-4	Q6P4E1	HUMAN	CASC4	Isoform 4 of Protein CASC4	11	7	4	0	1	878.091	874.39	1176.36	1425.41	1537.25	1579.05	1513.39	1859.51	1830.46	2197.63	309.579	381.628	523.459	610.526	702.742	807.74	752.997	756.254	700.242	644.824	163.229	235.508	401.792	407.53	476.661	470.628	498.002	507.975	477.101	441.657	0	0	0	0	0
	sp	P52630	P52630	HUMAN	STAT2	Signal transducer and activator of transcription 2	10	7	8	0	1	855.726	475.884	774.717	1154.17	1114.73	1357.17	1009.69	1792.53	1456.32	1796.49	458.925	298.502	549.579	625.567	787.331	660.964	758.644	730.012	680.365	567.339	695.358	507.692	1018.96	1059.25	1131.41	1392.06	1397.29	1273.4	1402.05	1178	0	0	0	0	0
	sp	Q8N0V3	Q8N0V3	HUMAN	RBFA	Putative ribosome-binding factor A, mitochondrial	2	1	1	0	1	123.904	115.168	165.701	225.328	255.474	253.671	253.119	274.829	266.484	218.604	70.6537	93.2704	122.587	121.197	129.036	126.074	116.627	110.29	123.52	127.683	133.226	138.83	211.56	207.608	205.205	166.915	168.173	189.403	165.172	184.268	0	0	0	0	0
	sp	Q17R98	Q17R98	HUMAN	ZNF827	Zinc finger protein 827	1	1	1	0	1	48.4953	39.2859	46.4651	56.3551	104.018	88.7699	123.121	100.559	126.624	120.53	24.8291	24.4774	29.4393	55.1546	47.894	58.2613	53.9038	59.7216	63.2112	68.7275	16.0494	12.6056	17.1766	32.6541	37.3577	43.026	40.4744	39.2877	41.0212	31.6547	0	0	0	0	0
	sp	Q9UHD1	Q9UHD1	HUMAN	CHORDC1	Cysteine and histidine-rich domain-containing protein 1	14	12	12	0	1	2257.31	3225.12	4521.29	3044.71	2346.53	2703.62	2644.78	2135.93	2290.3	2571.26	1569.22	3170.28	2340.85	2439.42	1902.86	2108.31	1742.78	2047.33	1799.36	1924.57	1784.19	3445.03	2818.86	2315.51	1986.74	2212.15	1930.03	2051.48	1978.25	1999.43	0	0	0	0	0
	tr	F5H0B0	F5H0B0	HUMAN	TPD52	Tumor protein D52	6	2	3	0	1	2073.98	1702.89	1221.56	783.704	632.303	740.765	629.882	912.322	710.244	669.22	641.701	432.321	259.501	266.689	286.493	316.062	349.396	305.763	241.513	225.832	1490.17	1066.09	527.905	606.343	569.43	601.697	625.698	647.569	510.912	585.474	0	0	0	0	0
	sp	Q32P44	Q32P44	HUMAN	EML3	Echinoderm microtubule-associated protein-like 3	17	8	12	0	1	3976.44	3373.23	2752.48	2209.6	1878.31	1807.38	1482.86	1624.03	1496.69	1577.09	2222.78	1324.1	1150.64	990.881	938.956	803.045	889.177	860.289	836.485	769.437	2978.28	2166.21	1675.67	1535.39	1505.79	1451.55	1421.62	1413.08	1374.27	1291.31	0	0	0	0	0
	sp	Q9UDT6	Q9UDT6	HUMAN	CLIP2	CAP-Gly domain-containing linker protein 2	23	15	22	0	1	2749.62	2666	1882.54	2161.22	3694.07	4511.85	4881.16	4874.53	5553.83	5715	970.223	712.406	876.67	1459.81	1753.33	1979.08	2107.4	2106.39	2291.54	2702.28	2238.58	1549	1444.86	2566.76	2999.2	3546.92	3577.95	4016.39	3840.8	4056.33	0	0	0	0	0
	sp	Q7Z7A4	Q7Z7A4	HUMAN	PXK	PX domain-containing protein kinase-like protein	1	2	1	0	1	435.055	339.604	275.697	228.738	164.773	144.15	115.238	89.3108	88.0793	66.7248	1122.39	792.692	570.935	435.901	313.137	254.172	228.079	216.081	181.397	203.497	481.089	339.574	205.21	145.304	107.636	86.5004	76.3986	71.4514	62.0702	58.2496	0	0	0	0	0
	sp	A8MW92	A8MW92	HUMAN	PHF20L1	PHD finger protein 20-like protein 1	11	9	12	0	1	1785.98	1377.31	1369.08	991.705	1054.82	914.512	975.92	949.176	1079.58	1015.69	1495.16	1402.09	1040.66	1110.39	1259.17	1160.1	1124.52	1219.44	1066.83	1013.95	2092.42	1792.64	1482.15	1455.11	1630.97	1394.31	1459.46	1422.42	1504.04	1398.23	0	0	0	0	0
	sp	Q6P2Q9	Q6P2Q9	HUMAN	PRPF8	Pre-mRNA-processing-splicing factor 8	79	65	66	0	1	12170.2	11195.3	13182.7	11973.1	11847	10515.3	11679	11164.9	11973.7	10879.2	9179.55	9984.75	9155.96	8638.41	8927.39	8099.61	8346.02	8552.62	7904.67	8584.12	11036.6	11032.8	11044.7	9692.75	9003.07	9721.58	9044.14	9179.44	9734.26	8852.32	0	0	0	0	0
	sp	P52294	P52294	HUMAN	KPNA1	Importin subunit alpha-5	11	6	8	0	1	1095.58	1402.56	1919.57	1808.32	1641.76	1525.08	1515.73	1353.97	1455.34	1460.35	1004.9	1501.88	1382.9	1229.48	1151.58	1131.51	1053.7	1102.87	1094.52	1043.47	796.854	1183.47	1228.28	1010.11	945.496	893.482	868.937	920.252	977.002	906.612	0	0	0	0	0
	sp	Q16566	Q16566	HUMAN	CAMK4	Calcium/calmodulin-dependent protein kinase type IV	6	3	5	0	1	258.088	183.622	295.658	559.483	933.966	1104.57	1600.96	1832.9	2298.43	2726.22	156.395	85.1313	187.575	215.681	256.236	308.398	399.776	506.262	593.725	754.601	234.933	183.529	299.079	433.113	519.916	721.461	915.279	1201.3	1226.45	1301.93	0	0	0	0	0
	sp	P42773	P42773	HUMAN	CDKN2C	Cyclin-dependent kinase 4 inhibitor C	1	3	2	0	1	66.342	70.0473	44.0156	57.7288	103.541	153.976	155.82	307.689	245.129	295.812	78.9529	72.7178	93.6418	135.765	177.566	221.073	259.955	274.384	370.634	385.236	143.059	38.7823	83.7676	72.8413	86.9913	113.102	163.528	176.53	191.441	193.33	0	0	0	0	0
	sp	Q6IQ21	Q6IQ21	HUMAN	ZNF770	Zinc finger protein 770	4	6	3	0	1	546.509	601.646	580.229	472.215	453.444	381.158	411.419	373.639	442.73	416.401	544.154	756.758	591.346	572.571	613.798	564.976	551.411	618.251	531.519	535.39	328.786	427.117	353.258	320.964	353.771	356.574	329.339	315.385	302.869	296.635	0	0	0	0	0
	sp	Q8NDB2	Q8NDB2	HUMAN	BANK1	B-cell scaffold protein with ankyrin repeats	19	16	12	0	1	9545.39	9521.06	4350.92	1330.01	658.067	616.405	430.001	308.556	310.738	229.389	8718.88	4108.13	1263.32	995.34	762.367	501.208	424.833	338.676	322.451	239.891	11517.7	7606.07	1547.51	1024.17	861.862	563.209	480.243	392.171	339.365	304.545	0	0	0	0	0
	sp	Q9BWW4	Q9BWW4	HUMAN	SSBP3	Single-stranded DNA-binding protein 3	2	1	3	0	1	236.005	185.173	132.973	264.431	357.797	387.628	466.606	497.47	545.341	624.299	53.1594	22.6454	58.7244	67.3316	108.86	93.9228	100.695	129.698	122.658	107.014	152.268	102.62	165.416	217.753	201.395	300.305	281.35	342.117	338.059	411.683	0	0	0	0	0
	sp	Q9Y2D5-6	Q9Y2D5	HUMAN	AKAP2	Isoform 4 of A-kinase anchor protein 2	34	22	32	0	1	5598.75	4888.58	5199.74	5683.07	5605.59	5962.73	4794.2	4105.89	3767.68	3500.92	3049.91	2804.91	3058.76	3191.19	2793.95	2576.14	2301.89	2240.32	1891.58	1805.95	4487.12	5147.45	4637.58	5125.65	4445.76	4172.38	3502.25	3717.38	3236.58	3239.37	0	0	0	0	0
	sp	O94855-2	O94855	HUMAN	SEC24D	Isoform 2 of Protein transport protein Sec24D	11	7	10	0	1	710.418	846.264	1252.19	1653.46	2070.19	2424.2	2422.38	3683.8	2876.67	3651.75	291.618	494.66	779.978	963.602	1290.15	1514.61	1625.49	1682.13	1636.4	1638.75	359.831	543.783	869.932	1235.86	1551.74	1796.06	2284.33	2107.3	2289.07	2007.72	0	0	0	0	0
	sp	Q9H8W4	Q9H8W4	HUMAN	PLEKHF2	Pleckstrin homology domain-containing family F member 2	5	2	3	0	1	1512.3	1592.93	839.023	661.796	618.142	693.503	510.459	544.197	376.786	382.201	736.294	488.704	298.43	333.585	314.267	281.388	252.539	229.852	217.137	178.928	873.236	553.205	354.538	391.858	373.816	294.259	278.025	235.978	224.85	236.673	0	0	0	0	0
	sp	Q15653	Q15653	HUMAN	NFKBIB	NF-kappa-B inhibitor beta	5	2	2	0	1	693.831	977.22	1277.27	600.818	473.504	409.562	470.998	352.994	408.951	342.279	608.533	936.61	547.627	472.783	433.861	401.663	384.261	375.562	323.014	246.529	394.992	645.865	408.904	273.831	307.23	271.393	267.227	179.61	263.413	193.085	0	0	0	0	0
	sp	Q6PIJ6	Q6PIJ6	HUMAN	FBXO38	F-box only protein 38	8	5	3	0	1	1790.48	1727.17	1817.58	1161.61	1105.09	872.957	1037.44	831.765	1017.74	1024.67	817.293	877.531	616.762	581.739	598.782	565.69	568.708	584.85	535.505	525.704	288.593	302.199	216.748	195.141	178.053	214.254	201.751	181.991	204.444	177.753	0	0	0	0	0
	sp	Q2M2I8	Q2M2I8	HUMAN	AAK1	AP2-associated protein kinase 1	4	4	2	0	1	53.6174	65.7827	80.7081	195.79	273.613	372.341	357.356	603.813	482.714	629.466	26.6372	39.5783	96.5955	189.148	305.751	363.695	403.78	382.751	399.66	335.363	46.3888	58.6172	119.933	196.759	247.93	342.952	350.998	365.2	399.018	392.469	0	0	0	0	0
	sp	O75528	O75528	HUMAN	TADA3	Transcriptional adapter 3	8	6	3	0	1	894.007	956.388	781.665	776.538	720.048	770.982	716.418	685.585	720.215	615.893	667.229	690.031	698.761	649.689	637.56	602.415	578.469	577.999	535.696	574.548	489.306	443.868	452.171	410.559	450.177	381.985	386.629	387.276	386.774	340.809	0	0	0	0	0
	sp	Q2M385	Q2M385	HUMAN	MPEG1	Macrophage-expressed gene 1 protein	8	2	4	0	1	1449.57	2062.51	2800.99	1456.27	1188.74	694.186	785.467	598.494	591.503	517.913	231.993	630.775	282.565	253.8	255.5	210.968	177.841	175.323	128.694	82.6509	333.42	1159.63	1009	570.123	379.758	272.617	210.027	171.182	214.626	238.934	0	0	0	0	0
	sp	Q8IYS2-2	Q8IYS2	HUMAN	KIAA2013	Isoform 2 of Uncharacterized protein KIAA2013	4	2	2	0	1	390.799	373.947	361.166	396.605	490.753	526.518	497.12	675.879	631.117	627.771	67.378	54.5232	62.2944	77.92	108.978	94.789	106.79	106.457	106.836	115.611	245.609	233.439	292.18	344.232	387.063	469.178	449.074	415.566	449.366	461.409	0	0	0	0	0
	sp	Q6NVY1	Q6NVY1	HUMAN	HIBCH	3-hydroxyisobutyryl-CoA hydrolase, mitochondrial	16	11	12	0	1	3251.42	2808.41	2251.83	2205.02	2385.02	2658.77	2334.24	3223.63	2652.11	2894.25	2042.14	1392.72	1250.66	1467.75	1753.42	1766.8	1863.6	1692.65	1869.44	1725.45	2768.88	1921.51	1738.73	2056.07	2153.57	2350.98	2450.15	2550.12	2635.13	2643.23	0	0	0	0	0
	sp	P32519	P32519	HUMAN	ELF1	ETS-related transcription factor Elf-1	6	3	6	0	1	1252.16	1135.56	1235.05	971.24	854.127	707.026	718.574	677.758	714.291	685.003	216.907	298.062	272.191	225.022	241.327	198.636	179.493	183.902	178.658	181.112	806.875	983.405	884.083	726.831	695.664	601.865	590.536	581.288	563.49	606.83	0	0	0	0	0
	sp	Q9H4L5	Q9H4L5	HUMAN	OSBPL3	Oxysterol-binding protein-related protein 3	7	5	9	0	1	423.894	344.069	439.292	666.113	1018.37	1213.39	1258.46	1491.93	1473.64	1560.68	244.709	194.202	312.861	485.65	596.682	676.241	688.694	659.297	683.716	724.775	484.808	470.442	605.18	954.461	1095.13	1434.24	1281.64	1451.15	1327.46	1453.87	0	0	0	0	0
	sp	Q96KC8	Q96KC8	HUMAN	DNAJC1	DnaJ homolog subfamily C member 1	4	5	6	0	1	110.64	117.725	128.466	227	272.506	276.399	285.623	407.176	325.649	366.641	129.743	189.536	406.825	531.613	719.575	799.104	959.99	827.154	690.494	587.673	153.508	295.768	486.607	689.041	868.364	910.128	1093.49	1012.03	995.051	864.521	0	0	0	0	0
	sp	Q15274	Q15274	HUMAN	QPRT	Nicotinate-nucleotide pyrophosphorylase [carboxylating]	6	5	4	0	1	157.867	124.831	157.257	319.706	722.573	1223.66	1403.9	2076.79	2009.83	1802.05	125.432	148.145	256.498	519.647	709.474	1136.45	1387.01	1180.18	1599.85	1926.13	70.0879	74.2896	166.563	546.767	813.657	1181.28	1391.65	1511.98	1332.43	1391.19	0	0	0	0	0
	sp	Q96S66	Q96S66	HUMAN	CLCC1	Chloride channel CLIC-like protein 1	14	7	10	0	1	1266.35	1276.18	1430.17	2039.84	2161.95	2276.49	2384.93	2843.51	2658.39	3009.87	438.256	587.978	848.493	853.529	993.166	1117.07	1253.35	1237.39	1304.31	1325.05	970.292	1040.46	1853.63	1861.26	2172.15	2347.48	2523.58	2529.2	2686.43	2641.81	0	0	0	0	0
	sp	Q9NW15	Q9NW15	HUMAN	ANO10	Anoctamin-10	1	1	1	0	1	92.8496	82.7997	98.3764	121.476	124.785	157.755	168.303	204.602	227.321	337.744	74.051	48.9945	72.0618	85.7336	95.3535	136.783	131.217	137.154	222.804	287.943	59.8872	60.3033	79.3323	82.3704	96.3976	125.937	152.557	163.79	215.301	274.851	0	0	0	0	0
	sp	O95394-4	O95394	HUMAN	PGM3	Isoform 3 of Phosphoacetylglucosamine mutase	8	7	6	0	1	643.795	609.67	647.745	1012.47	1409.71	1654.66	1765.17	2383.72	2055.55	2263.75	472.064	377.868	692.902	843.676	1118.09	1232.71	1374.28	1309.54	1291.82	1409.37	426.676	376.759	571.79	765.377	810.686	854.029	993.76	954.503	983.28	1093.87	0	0	0	0	0
	sp	Q8IX18	Q8IX18	HUMAN	DHX40	Probable ATP-dependent RNA helicase DHX40	4	1	2	0	1	449.411	459.072	384.982	299.04	263.831	241.568	235.193	230.332	254.951	215.449	75.1457	92.9354	57.229	59.3545	57.8688	73.9172	63.5676	54.2964	50.6519	67.7224	140.901	143.01	113.143	101.729	96.1036	97.3547	81.5686	76.391	78.2209	87.4926	0	0	0	0	0
	sp	Q6UW56-3	Q6UW56	HUMAN	ATRAID	Isoform 3 of All-trans retinoic acid-induced differentiation factor	2	1	2	0	1	139.251	118.953	180.085	224.158	328.693	303.086	381.265	319.638	375.283	426.13	45.9792	50.4538	78.7816	75.3996	98.1473	93.8734	105.147	119.11	107.337	114.904	128.113	153.584	239.22	272.865	290.028	312.558	326.191	344.866	336.097	365.859	0	0	0	0	0
	sp	O95757	O95757	HUMAN	HSPA4L	Heat shock 70 kDa protein 4L	13	14	9	0	1	226.991	231.637	330.725	577.522	1335.39	2247.55	3591.61	4282.62	5463.18	8888.35	255.739	285.096	410.307	598.542	805.4	1242.42	1764.17	2869.25	5898.57	8692.49	78.8576	188.079	392.34	867.929	1357.77	2349.99	2701.4	3962.83	4175.81	4535.08	0	0	0	0	0
	sp	Q9Y680	Q9Y680	HUMAN	FKBP7	Peptidyl-prolyl cis-trans isomerase FKBP7	2	1	1	0	1	122.257	145.97	170.998	208.476	239.94	263.386	270.731	316.408	328.115	354.342	34.2554	28.0075	36.7753	34.09	49.6437	52.1997	49.2564	53.0895	50.7614	50.7565	14.3613	26.7439	26.0245	31.8602	35.801	50.0412	39.9924	42.6565	42.3278	53.6666	0	0	0	0	0
	sp	P42331-4	P42331	HUMAN	ARHGAP25	Isoform 4 of Rho GTPase-activating protein 25	20	19	20	0	1	8796.19	6528.19	4755.05	2207.46	1190.17	1054.35	647.283	679.841	541.039	466.186	10155.3	5044.8	2774.81	2405.41	2073.9	1633.61	1189	889.703	638.959	519.831	12390.5	7743.32	3309.55	2747.9	1938.64	1402.78	1164.31	960.959	801.559	826.714	0	0	0	0	0
	sp	Q969G6	Q969G6	HUMAN	RFK	Riboflavin kinase	3	2	1	0	1	345.156	478.733	699.923	364.731	331.876	252.613	302.097	203.662	253.796	231.047	160.916	324.493	180.456	136.431	132.544	112.247	93.1845	114.889	92.2852	69.2743	50.2817	87.6758	61.8007	46.0895	47.1263	30.7096	33.2506	33.2266	35.5152	27.7915	0	0	0	0	0
	sp	P49914	P49914	HUMAN	MTHFS	5-formyltetrahydrofolate cyclo-ligase	5	7	8	0	1	1119.68	935.792	921.005	802.994	751.253	768.392	700.956	684.724	754.415	643.701	912.034	803.796	783.141	745.878	737.479	708.244	691.9	710.183	601.46	749.885	1333.77	1163.65	1152.46	1047.07	986.595	887.931	905.614	1002.88	910.885	842.426	0	0	0	0	0
	sp	P28838	P28838	HUMAN	LAP3	Cytosol aminopeptidase	42	30	41	0	1	2008.08	1903.01	3418.64	5805.75	7358.1	8144.51	8272.69	9612.45	9216.48	8922.24	1462.38	1901.01	4473.35	4913.48	5909.48	5603.85	6529.43	6021.35	6444.75	5819.9	1381.07	2208.61	4095.02	5455.38	6496.88	6835.67	7697.07	7773.16	7336.45	6639.41	0	0	0	0	0
	sp	Q92831	Q92831	HUMAN	KAT2B	Histone acetyltransferase KAT2B	2	2	1	0	1	242.153	189.514	138.847	160.766	199.414	215.555	186.367	249.341	229.621	231.398	99.4794	64.2979	85.8396	92.4978	97.7301	111.979	117.939	110.345	114.897	113.152	189.127	112.853	123.771	155.571	194.339	196.976	193.593	191.971	229.269	193.86	0	0	0	0	0
	sp	Q5SWX8	Q5SWX8	HUMAN	ODR4	Protein odr-4 homolog	6	4	7	0	1	807.294	812.66	905.91	1057.4	1101.2	1298.78	1291.05	1482.24	1350.1	1513.33	300.108	357.036	393.425	457.569	509.541	590.403	584.333	564.364	566.301	598.988	576.46	773.708	797.728	914.139	943.348	1021.6	1079.62	1093.03	1115.91	1171.3	0	0	0	0	0
	sp	Q9P2M4	Q9P2M4	HUMAN	TBC1D14	TBC1 domain family member 14	2	2	3	0	1	210.853	210.617	290.668	261.348	291.672	206.344	219.111	159.111	181.107	195.293	147.438	184.623	197.705	192.851	166.376	132.608	140.049	147.603	114.387	102.418	405.002	505.167	639.656	571.983	507.408	433.424	372.192	339.811	326.58	307.235	0	0	0	0	0
	sp	O95402	O95402	HUMAN	MED26	Mediator of RNA polymerase II transcription subunit 26	4	5	6	0	1	385.079	485.577	650.913	660.111	617.359	495.906	492.324	427.693	506.634	471.232	563.557	908.65	760.71	780.483	663.376	720.584	595.66	612.706	641.071	573.953	552.838	809.679	885.369	815.124	864.081	781.633	722.947	740.067	713.398	599.593	0	0	0	0	0
	sp	Q9H008	Q9H008	HUMAN	LHPP	Phospholysine phosphohistidine inorganic pyrophosphate phosphatase	6	2	4	0	1	1986.47	1517.62	938.666	410.971	252.796	316.895	240.046	248.064	188.777	186.676	517.017	261.21	95.491	79.0926	79.9815	70.412	74.3432	81.4491	59.1518	67.9183	1939.31	1366.75	373.939	308.409	283.848	310.222	250.909	272.112	228.662	253.198	0	0	0	0	0
	sp	P43403	P43403	HUMAN	ZAP70	Tyrosine-protein kinase ZAP-70	6	5	5	0	1	387.872	425.41	425.197	706.475	1208.77	1383.8	1353.75	1398.79	1185.68	809.899	277.583	340.015	763.5	871.11	802.277	728.277	827.693	796.637	677.189	548.385	213.172	205.895	508.725	594.926	606.189	638.659	612.235	415.844	423.323	422.161	0	0	0	0	0
	sp	O60343	O60343	HUMAN	TBC1D4	TBC1 domain family member 4	10	5	6	0	1	408.758	393.271	430.084	921.618	1435.76	1818.61	2250.12	2363.29	2599.32	2973.11	64.6097	62.8907	148.541	254.035	333.489	436.775	485.345	534.204	427.113	341.729	152.105	124.856	228.091	391.082	484.197	631.647	589.863	634.61	603.946	634.029	0	0	0	0	0
	sp	P84243	P84243	HUMAN	H3F3A	Histone H3.3	7	5	5	0	1	2327.82	1690.58	1081.78	358.118	192.121	156.015	159.415	165.249	174.447	152.248	3083.12	1699.92	328.192	305.058	235.117	266.706	223.149	214.383	214.484	171.97	2552.14	1464.19	309.386	174.794	189.152	160.872	177.022	155.519	160.393	135.302	0	0	0	0	0
	sp	O94817	O94817	HUMAN	ATG12	Ubiquitin-like protein ATG12	2	1	2	0	1	593.06	607.458	572.021	533.352	491.313	492.329	469.188	498.467	443.187	438.103	93.8553	103.399	80.5674	94.3139	71.0631	93.7562	74.2678	85.9204	79.5886	74.9038	553.561	551.335	454.716	522.221	498.625	507.439	475.175	510.979	429.337	435.743	0	0	0	0	0
	sp	Q8WVM7	Q8WVM7	HUMAN	STAG1	Cohesin subunit SA-1	15	8	6	0	1	3775.41	2971.55	2325.51	1633.88	1499.21	1423.59	1514.96	1588.01	1530.74	1710.12	1599.21	1031.91	661.349	688.025	720.14	762.34	721.78	732.226	757.797	642.948	1382.69	941.645	640.132	606.787	650.439	583.131	700.078	664.875	712.267	655.436	0	0	0	0	0
	sp	Q7RTP6	Q7RTP6	HUMAN	MICAL3	Protein-methionine sulfoxide oxidase MICAL3	22	19	14	0	1	8731.79	8600.37	5180.38	2703.12	1824.73	1463.87	1124.82	739.236	781.698	583.685	7593.58	5254.77	2343.58	1791.23	1239.61	917.896	839.842	745.749	827.508	963.773	4711.26	3058.47	1265.46	946.824	700.804	658.469	538.475	499.83	491.624	451.951	0	0	0	0	0
	sp	Q96CV9	Q96CV9	HUMAN	OPTN	Optineurin	17	13	22	0	1	1211.71	907.674	812.75	1830.59	2400.06	2764.31	2439.67	3554.14	3252.96	3637.01	946.302	673.521	1206.66	1750.81	2084.33	2619.7	2531.7	2614.62	2231.23	2032.42	1455.79	1208.3	1884.53	3124.58	3676.5	4180.03	4214.21	4341.47	4199.64	4277.59	0	0	0	0	0
	sp	P42680	P42680	HUMAN	TEC	Tyrosine-protein kinase Tec	10	9	12	0	1	579.86	476.159	662.655	1093.69	1716.12	1968.96	1986.69	1999.26	2165.37	2332.23	360.5	425.412	686.934	1299.23	1784.28	1890.19	1749.84	1662.47	1691.67	1632.22	438.24	549.157	933.849	1504.08	1740.09	1608.18	1754.24	1853.77	2017.9	2340.92	0	0	0	0	0
	sp	Q9UDY2-7	Q9UDY2	HUMAN	TJP2	Isoform 7 of Tight junction protein ZO-2	16	14	13	0	1	416.703	496.324	500.166	1191.7	2351.28	2847.94	4500.41	3611.3	4754.66	5092.08	213.275	204.627	483.358	752.043	1273.17	1790.1	1959.57	2324.88	2862.64	3458.14	215.008	217.573	531.74	1103.69	1515.26	2287.9	2145.35	2537.26	2392.75	3027.17	0	0	0	0	0
	sp	P00491	P00491	HUMAN	PNP	Purine nucleoside phosphorylase	18	5	6	0	1	3209.47	2994.95	2831.89	2217.32	1754.06	1580.09	1343.88	1488.49	1384.04	1249.27	1558.22	1415.82	1314.73	983.031	690.344	533.449	571.7	593.312	558.391	726.53	2015.9	1612.6	1371.01	1092.15	881.995	924.119	938.512	805.525	809.217	702.728	0	0	0	0	0
	sp	P09960	P09960	HUMAN	LTA4H	Leukotriene A-4 hydrolase	45	24	32	0	1	15159.9	14997.2	9479.26	5633.4	3886.25	3846.87	3367.59	3305.24	2985.52	2530.36	14319.9	8697.46	4359.38	3548.95	3004.81	2752.4	2730.31	2474.17	1998.7	1839.03	18873.9	13043.6	5528.2	4101.6	3723.53	3261.61	3303.77	3020.58	2878.46	2938.17	0	0	0	0	0
	sp	O75146	O75146	HUMAN	HIP1R	Huntingtin-interacting protein 1-related protein	39	29	33	0	1	9267	7940.38	6300.15	4125.07	3233.01	2947.67	2311.05	2437.12	2279.34	1927.54	7380.95	5293.34	3671.2	3541.2	3141.06	2546.84	2220.99	2019.89	1548.54	1237	8898.92	6684.39	4536.85	4079.59	3818.93	3193.3	2862.54	2405.58	2398.46	2272.48	0	0	0	0	0
	sp	Q9BZQ8	Q9BZQ8	HUMAN	FAM129A	Protein Niban	17	11	15	0	1	1324.07	973.056	1069.07	1574.65	2996.66	4433.82	5787.61	5652.66	5777.79	5795.74	680.646	440.455	793.344	941.895	1278.83	1935.16	2288.02	2493.1	2358.11	2685.09	1633.54	1098.4	1082.46	1520.25	1940.93	2972.74	3601.63	4557.58	4415.43	4724.58	0	0	0	0	0
	sp	Q8WWN9-2	Q8WWN9	HUMAN	IPCEF1	Isoform 2 of Interactor protein for cytohesin exchange factors 1	3	4	5	0	1	62.9636	57.9176	106.37	157.566	307.035	419.315	436.477	601.387	605.912	712.291	27.6262	42.4769	79.5104	160.909	241.396	313.398	332.253	357.272	338.325	304.322	51.2434	70.636	161.599	393.644	608.169	670.998	733.351	683.513	730.741	618.852	0	0	0	0	0
	sp	Q6XZF7	Q6XZF7	HUMAN	DNMBP	Dynamin-binding protein	9	7	8	0	1	583.501	532.819	359.406	511.332	561.595	786.259	674.965	957.921	825.609	821.357	942.255	527.356	994.351	736.051	856.761	909.783	919.285	974.238	1178.47	834.846	620.364	432.821	505.615	804.523	897.291	1003.74	1069.04	997.918	1111.13	1038.32	0	0	0	0	0
	sp	Q9Y2X7-3	Q9Y2X7	HUMAN	GIT1	Isoform 3 of ARF GTPase-activating protein GIT1	17	5	14	0	1	1671.35	1612.25	1769.83	1618.58	1561	1586.34	1396.54	1424.86	1301.31	1237.03	509.827	585.499	627.768	620.529	535.137	516.657	459.24	459.48	426.869	462.379	1798.48	1609.25	1841.85	1664.89	1629.98	1332.71	1320.68	1232.63	1167.84	1081.5	0	0	0	0	0
	sp	Q9NZC3	Q9NZC3	HUMAN	GDE1	Glycerophosphodiester phosphodiesterase 1	2	2	2	0	1	255.893	238.021	254.063	336.92	456.413	469.286	502.335	544.663	585.541	644.545	180.236	195.862	241.81	278.269	357.905	388.153	378.735	429.738	471.204	489.645	185.12	200.751	243.432	301.688	344.18	419.586	438.857	500.232	525.846	588.186	0	0	0	0	0
	sp	Q8WZ73	Q8WZ73	HUMAN	RFFL	E3 ubiquitin-protein ligase rififylin	2	2	2	0	1	283.467	218.83	157.405	147.731	227.305	321.824	288.432	343.32	282.228	370.516	465.754	290.203	273.609	407.227	449.169	661.084	565.524	594.449	701.21	757.153	212.872	141.489	111.809	163.585	215.713	238.903	260.657	296.779	343.619	383.343	0	0	0	0	0
	sp	Q6UW63	Q6UW63	HUMAN	KDELC1	KDEL motif-containing protein 1	4	2	3	0	1	108.389	80.5598	133.995	217.573	406.447	464.968	546.206	676.578	705.554	849.881	36.5162	61.8629	98.7837	166.51	225.941	248.599	265.781	296.855	361.093	307.133	44.6461	36.6741	115.968	204.952	267.386	307.305	321.367	333.318	360.489	305.92	0	0	0	0	0
	sp	Q9NZJ5	Q9NZJ5	HUMAN	EIF2AK3	Eukaryotic translation initiation factor 2-alpha kinase 3	5	3	2	0	1	288.626	520.204	383.655	428.543	448.6	460.175	474.667	680.881	652.68	710.487	220.956	309.692	356.415	392.804	482.118	551.538	559.196	531.79	513.361	611.69	175.257	183.598	222.924	240.496	304.077	304.395	327.454	350.33	354.932	317.179	0	0	0	0	0
	sp	Q96IZ0	Q96IZ0	HUMAN	PAWR	PRKC apoptosis WT1 regulator protein	5	3	6	0	1	827.21	904.393	1108.17	775.386	660.116	633.072	600.094	442.159	478.005	451.453	243.836	311.67	221.009	195.048	147.946	123.662	102.302	113.138	117.081	123.898	735.869	1023.07	821.546	703.794	565.994	453.9	414.463	407.759	377.153	336.563	0	0	0	0	0
	sp	Q9NRF8	Q9NRF8	HUMAN	CTPS2	CTP synthase 2	4	6	4	0	1	590.644	465.99	435.162	569.597	760.031	921.29	921.908	1004.48	1013.42	1030.99	622.671	431.039	514.314	707.078	855.352	958.549	1100.9	1109.93	1191.62	1303.69	538.694	366.844	426.153	654.854	731.569	871.713	986.537	1054.53	968.859	885.106	0	0	0	0	0
	sp	Q5QJE6	Q5QJE6	HUMAN	DNTTIP2	Deoxynucleotidyltransferase terminal-interacting protein 2	17	15	20	0	1	1975.79	3105.26	3863.1	3282.87	2998.77	2581.54	2871.89	2126.51	2517.58	2341.82	2199.39	4234.45	2862.31	2737.95	2289.42	2195.27	1893.29	2084.31	2272.25	2233.98	2069.05	3590.87	3344.92	2843.23	2560.82	2448.8	2252.76	2227.31	2244.92	1978.63	0	0	0	0	0
	sp	P23219	P23219	HUMAN	PTGS1	Prostaglandin G/H synthase 1	9	4	5	0	1	2704.58	2246.38	1510.45	696.553	595.628	690.204	526.973	474.722	412.337	343.187	776.208	382.322	175.17	179.069	175.067	137.436	114.372	96.0595	95.9759	92.0754	1272.01	726.263	262.459	243.028	238.274	235.19	176.64	169.374	161.7	179.486	0	0	0	0	0
	sp	Q04864	Q04864	HUMAN	REL	Proto-oncogene c-Rel	17	10	11	0	1	2088.03	3599.63	2875.74	2356.62	2013.11	1922.79	1747.95	1640.15	1650.23	1273.49	1739.06	2739.68	2248.49	2304.51	2071.97	1809.13	1837.82	1576.18	1426.32	1231.3	1845.45	2067.65	1966.42	2160.62	2074.1	1788.1	1681.19	1477.12	1233.51	951.275	0	0	0	0	0
	sp	P22087	P22087	HUMAN	FBL	rRNA 2'-O-methyltransferase fibrillarin	34	18	19	0	1	5426.4	4746.45	5650.49	4960.67	4590.52	4230.57	4269.81	3846.07	3915.28	3539.75	3936.39	3960.72	3170.22	2630.03	2558.21	2359.32	2258.19	2159.48	2301.37	2268.58	4015.5	5148.3	3669.72	3482.33	3063.41	3154.39	2845.67	2951.81	3146.63	2963.65	0	0	0	0	0
	sp	Q9Y4K4	Q9Y4K4	HUMAN	MAP4K5	Mitogen-activated protein kinase kinase kinase kinase 5	4	2	7	0	1	633.376	679.018	773.568	927.945	923.1	819.091	837.667	662.774	696.365	658.995	258.312	312.649	380.432	319.921	301.941	268.542	268.988	292.564	269.215	334.259	715.99	785.88	1026.3	953.573	877.536	822.218	717.52	701.063	670.584	656.273	0	0	0	0	0
	sp	Q86WQ0	Q86WQ0	HUMAN	NR2C2AP	Nuclear receptor 2C2-associated protein	4	3	3	0	1	373.504	420.131	460.307	421.645	316.755	319.689	280.094	263.925	298.392	255.974	334.618	398.687	475.793	363.655	318.379	276.372	266.052	263.25	229.526	251.816	259.053	341.618	358.44	295.023	264.606	232.051	201.517	230.139	197.347	194.217	0	0	0	0	0
	sp	P17480	P17480	HUMAN	UBTF	Nucleolar transcription factor 1	35	30	39	0	1	10539.5	10012.6	8070.59	6230	5834.22	5595	5904.68	5052.63	5793.99	5201.44	6463.06	5502.66	3856.27	4090.63	3835.48	3676.09	3592.99	3688.61	3197.12	3119.21	9588.33	8587.71	6370.32	6252.54	6151.21	5098.06	5707.1	5723.91	5750.12	5324.82	0	0	0	0	0
	sp	O94788	O94788	HUMAN	ALDH1A2	Retinal dehydrogenase 2	5	2	2	0	1	737.775	752.706	684.648	1106.79	1414.52	1634.18	1791.14	2227.42	1888.88	1857.52	376.662	216.62	252.656	405.472	545.496	658.151	789.241	823.877	757.567	724.985	297.894	202.934	228.527	346.824	407.288	558.241	676.5	653.351	691.517	608.937	0	0	0	0	0
	sp	Q9NWR8	Q9NWR8	HUMAN	CCDC109B	Mitochondrial calcium uniporter regulatory subunit MCUb	4	3	7	0	1	653.076	466.349	489.644	623.098	750.132	774.322	729.955	899.042	894.733	933.046	553.612	326.024	557.74	620.63	731.319	758.402	744.328	743.703	702.77	682.798	1263.52	976.713	1264.78	1366.98	1520.64	1449.66	1604.93	1776.09	1813.33	1827.31	0	0	0	0	0
	sp	Q9H0J9	Q9H0J9	HUMAN	PARP12	Poly [ADP-ribose] polymerase 12	5	6	5	0	1	465.384	447.533	715.767	607.483	547.267	431.516	459.355	392.535	528.545	457.825	612.043	795.656	944.459	798.406	734.584	680.924	680.383	625.587	525.588	428.817	283.529	348.405	394.138	344.91	309.882	310.997	278.696	254.487	270.752	235.781	0	0	0	0	0
	sp	Q14692	Q14692	HUMAN	BMS1	Ribosome biogenesis protein BMS1 homolog	26	19	26	0	1	2287.25	2320.87	4173.92	4507.14	4687.79	3937.66	4501.89	3312.47	3988.88	3464.99	2154.29	4098.03	4239.83	3731.57	3457.04	3128.06	2859.46	2930.06	3249.3	3373.8	2152.7	3411.14	4451.28	3822.94	3705.02	3286.36	3264.05	3240.78	3283.83	2766.49	0	0	0	0	0
	sp	O15371	O15371	HUMAN	EIF3D	Eukaryotic translation initiation factor 3 subunit D	12	14	11	0	1	1648.17	1709.84	2579.36	2485.85	2465.38	2129	2403.67	1998.31	2420.01	2099.42	1842.37	2821.27	3103.37	2600.03	2584.96	2334.76	2438.51	2376.03	2303.85	2216.37	1774.51	2255.51	2544.72	2341.25	2236.88	2273.2	2269.54	2203.95	1996.81	1802.61	0	0	0	0	0
	sp	Q8N5G2	Q8N5G2	HUMAN	TMEM57	Macoilin	5	4	8	0	1	532.856	625.506	590.389	591.381	724.638	716.784	792.392	894.668	889.812	901.495	408.312	420.184	410.735	443.036	505.651	592.455	584.741	583.504	650.653	572.995	699.197	688.036	744.127	935.994	1070.39	1039.67	1038.84	1168.27	1149.05	1126.73	0	0	0	0	0
	sp	Q12778	Q12778	HUMAN	FOXO1	Forkhead box protein O1	3	1	3	0	1	2116.65	981.545	626.325	534.14	452.748	421.034	327.212	311.504	262.234	270.337	494.868	201.316	163.988	135.007	124.758	98.796	89.5951	93.2946	99.9523	118.702	1030.51	552.912	305.812	303.461	277.271	245.89	264.098	238.207	238.205	239.447	0	0	0	0	0
	sp	O95864	O95864	HUMAN	FADS2	Fatty acid desaturase 2	2	1	3	0	1	60.9981	49.892	195.497	509.096	770.397	482.44	855.491	488.798	730.756	875.562	6.31733	100.818	390.873	458.406	469.881	508.347	476.63	549.889	629.566	626.203	47.0631	135.609	641.993	640.729	753.59	672.011	702.798	759.131	791.677	861.976	0	0	0	0	0
	sp	Q9Y2I7	Q9Y2I7	HUMAN	PIKFYVE	1-phosphatidylinositol 3-phosphate 5-kinase	11	4	9	0	1	1762.63	2280.92	1805.64	1193.27	930.546	933.085	890.715	925.486	916.482	988.992	546.131	531.715	299.508	238.054	220.795	237.854	251.394	262.55	266.988	259.515	1539.91	1533.51	851.615	750.602	775.093	774.49	761.283	706.187	844.048	888.355	0	0	0	0	0
	sp	Q00403	Q00403	HUMAN	GTF2B	Transcription initiation factor IIB	14	8	9	0	1	1444.54	1701.12	1755.41	1286.15	1279.18	1027.67	1192.85	996.849	1051.03	1160.04	1033.31	1262.85	1034.12	841.512	869.665	781.739	830.359	802.45	793.641	736.528	1068.39	1348.5	1161.36	1005.64	989.411	914.534	922.977	920.957	919.163	865.57	0	0	0	0	0
	sp	Q9Y5U2	Q9Y5U2	HUMAN	TSSC4	Protein TSSC4	6	3	6	0	1	767.643	734.152	787.559	637.577	629.21	571.78	574.06	548.659	624.491	579.784	246.839	236.273	191.175	171.984	174.921	168.153	182.435	181.803	166.053	138.402	599.138	664.898	474.084	523.689	521.72	450.973	545.854	540.813	504.072	473.966	0	0	0	0	0
	sp	Q13601	Q13601	HUMAN	KRR1	KRR1 small subunit processome component homolog	8	8	6	0	1	1672.23	1558.78	2119.94	2283.35	1759.16	1866.35	1824.1	1510.18	1614.76	1524.7	1524.07	1965.69	1782.6	1587.21	1409.09	1444.73	1307.3	1243.53	1318.6	1460.54	1124.11	1266.8	1094.78	945.904	883.051	873.016	904.268	882.803	952.094	882.375	0	0	0	0	0
	sp	P19838-2	P19838	HUMAN	NFKB1	Isoform 2 of Nuclear factor NF-kappa-B p105 subunit	21	9	14	0	1	4107.97	6331.32	4887.97	4300.89	3713.47	3737.23	3411.88	3467.99	3497.44	3258.21	2229.99	2393.59	1930.18	1934.66	1862.76	1825.36	1816.71	1768.63	1672.34	1726.74	3314.22	3501.03	2821.12	2977	2861.97	2771.43	2621.11	2549.22	2326.65	2238.35	0	0	0	0	0
	sp	Q8WYH8	Q8WYH8	HUMAN	ING5	Inhibitor of growth protein 5	2	5	6	0	1	680.321	607.044	623.298	542.366	497.395	380.237	457.574	296.927	388.76	348.903	1060.86	832.655	479.993	553.74	443.004	532.586	367.324	418.343	484.015	403.596	849.439	820.304	761.006	631.722	574.775	512.824	480.748	446.279	471.134	424.914	0	0	0	0	0
	sp	O75037	O75037	HUMAN	KIF21B	Kinesin-like protein KIF21B	2	3	4	0	1	289.855	419.523	454.762	398.968	277.918	266.116	205.992	206.101	168.068	204.283	392.953	456.337	344.414	303.032	213.73	216.159	177.251	211.858	199.229	225.427	772.309	734.457	663.348	615.849	449.185	414.735	360.569	345.587	302.278	289.937	0	0	0	0	0
	sp	Q96BJ3	Q96BJ3	HUMAN	AIDA	Axin interactor, dorsalization-associated protein	5	4	6	0	1	1732.76	1640.76	856.597	656.296	553.443	559.384	468.514	532.648	442.771	447.12	1792.06	766.582	691.107	667.902	606.797	564.958	561.572	542.541	441.459	418.856	1531.61	978.925	648.111	623.629	600.343	637.411	513.404	526.704	510.598	520.051	0	0	0	0	0
	sp	P48729-2	P48729	HUMAN	CSNK1A1	Isoform 2 of Casein kinase I isoform alpha	6	2	7	0	1	1324.74	1730.07	1909.61	1494.24	1444.1	1071.53	1319.12	1076.23	1367.15	1254.23	111.972	141.013	132.252	136.822	127.194	112.981	131.822	133.515	98.63	108.536	1656.15	2098.65	1957.43	1710.09	1634.16	1594.59	1566.84	1538.96	1438.39	1450.34	0	0	0	0	0
	sp	P51648-2	P51648	HUMAN	ALDH3A2	Isoform 2 of Fatty aldehyde dehydrogenase	15	7	10	0	1	1242.48	971.39	836.596	1184.33	1636.58	2069.89	2232.15	2772.48	2452.04	2644.06	822.649	458.568	795.801	1217.3	1584.82	1705.44	1823.47	1749.36	1596.3	1641.95	727.048	468.998	725.005	1052.19	1310.51	1290.5	1381.74	1407.29	1418.91	1268.04	0	0	0	0	0
	sp	Q8TA86	Q8TA86	HUMAN	RP9	Retinitis pigmentosa 9 protein	4	2	3	0	1	1627.94	1537.79	1448.46	1193.67	1027.52	935.518	817.029	625.177	659.15	684.607	1058.81	1182.65	864.667	635.462	528.701	523.955	458.96	484.939	522.35	540.676	1810.75	1411.27	1189.22	1122.51	971.466	730.439	700.119	769.688	600.088	631.344	0	0	0	0	0
	sp	Q86UE4	Q86UE4	HUMAN	MTDH	Protein LYRIC	23	20	27	0	1	3309.48	2720.65	3425.24	4517.53	5718.51	6326.91	6309.31	9487.39	7808.66	8026.41	1951.28	1979.48	2489.86	3517.61	3917.63	4921.15	5515.24	4939.45	4536.37	4522.7	2947.34	2656.71	3743.35	4809.46	5602.27	5902.8	7018.82	6654.47	6418.29	5383.32	0	0	0	0	0
	sp	Q13347	Q13347	HUMAN	EIF3I	Eukaryotic translation initiation factor 3 subunit I	26	13	15	0	1	2847.38	3095.4	4899.47	4529.8	4363.09	4100.71	4374.63	3926.81	4383.92	4119.02	1768.42	2778.18	2932.11	2746.26	2449.87	2393.54	2376.18	2480.18	2332.84	2273.36	1836.03	2777.63	2967.19	2850.02	2656.43	2303.8	2643.91	2706.78	2365.35	2398.21	0	0	0	0	0
	sp	Q96T88-2	Q96T88	HUMAN	UHRF1	Isoform 2 of E3 ubiquitin-protein ligase UHRF1	18	8	17	0	1	417.144	349.987	1039.94	3730.76	3500.78	2200.96	3090.27	1351.66	2363.56	2253.26	81.0522	375.61	1837.13	1048.51	858.946	705.394	577.652	859.924	760.592	711.326	149.249	393.553	3263.85	2064.63	1667.84	1384.26	1168.19	1249.74	1136.24	901.55	0	0	0	0	0
	sp	P13765	P13765	HUMAN	HLA-DOB	HLA class II histocompatibility antigen, DO beta chain	10	4	6	0	1	3064	2575.04	1302.93	464.63	259.949	265.747	189.966	202.789	190.814	208.568	1198.61	414.436	105.688	94.322	86.4597	69.7288	78.0402	74.987	50.5057	45.5838	2276.13	1286.12	333.273	310.171	279.818	278.098	222.627	187.582	216.304	215.485	0	0	0	0	0
	sp	Q9UJX2	Q9UJX2	HUMAN	CDC23	Cell division cycle protein 23 homolog	7	5	9	0	1	772.044	740.755	903.402	1220.61	1250.63	1198.7	1207.27	1224.23	1231.55	1300.09	432.72	448.102	704.704	682.987	749.54	677.453	719.912	690.182	693.467	689.282	993.291	929.263	1331.14	1339.39	1279.97	1413.08	1342.36	1392.9	1411.68	1409.66	0	0	0	0	0
	sp	Q92466	Q92466	HUMAN	DDB2	DNA damage-binding protein 2	5	3	5	0	1	398.856	276.911	331.488	762.562	853.244	833.792	657.499	832.33	747.26	818.416	164.989	125.863	328.031	382.838	380.082	335.849	317.217	301.407	357.582	392.376	256.658	198.464	576.933	697.399	714.734	618.133	627.152	664.236	724.182	616.881	0	0	0	0	0
	sp	Q9Y679	Q9Y679	HUMAN	AUP1	Ancient ubiquitous protein 1	4	4	5	0	1	571.081	488.009	697.052	743.349	758.893	691.364	720.538	760.092	790.201	858.288	466.96	578.16	654.616	664.386	786.363	737.405	756.378	722.521	735.847	742.999	500.351	632.665	860.543	787.731	822.576	871.024	849.492	868.999	880.082	814.73	0	0	0	0	0
	sp	O60306	O60306	HUMAN	AQR	Intron-binding protein aquarius	21	13	15	0	1	3307.46	3178.91	3831.95	3256.48	3129.93	2544.66	3001.49	2506.02	2803.35	2764.6	1631.71	1981.59	1779.07	1597.07	1558.79	1441.23	1406.51	1581.44	1417.39	1443.53	2416.12	2289.96	2315.96	2073.35	1982.49	1813.89	1752.81	1693.13	1808.18	1545.17	0	0	0	0	0
	sp	P36915	P36915	HUMAN	GNL1	Guanine nucleotide-binding protein-like 1	14	7	8	0	1	1535.48	1950.82	1531.66	1387.6	1133.47	1320.27	1099.72	1192.25	1084.36	1003.07	1468.95	1407.35	1489.29	1352.7	1215.07	1131.52	1041.36	1032.81	989.575	974.877	1188.69	1237.18	1269.28	1278.31	1190.15	1064.18	976.461	928.766	895.397	805.527	0	0	0	0	0
	sp	Q9UPP1	Q9UPP1	HUMAN	PHF8	Histone lysine demethylase PHF8	6	2	5	0	1	844.888	877.587	1202.77	911.848	830.247	764.627	821.003	791.81	774.162	727.545	404.253	665.035	522.851	518.668	459.843	444.215	463.367	465.338	430.122	427.809	654.078	768.837	684.344	683.181	575.91	566.932	521.612	532.183	505.319	458.668	0	0	0	0	0
	sp	Q9UQ84	Q9UQ84	HUMAN	EXO1	Exonuclease 1	3	1	3	0	1	18.7185	21.0418	64.0145	278.295	469.095	322.822	513.417	212.28	419.65	345.642	8.40228	8.44569	73.3749	51.4288	49.2828	36.4853	39.6373	43.7582	37.4828	45.9968	4.80167	32.1191	443.391	354.005	309.245	304.323	231.891	266.456	234.126	157.154	0	0	0	0	0
	sp	P33993	P33993	HUMAN	MCM7	DNA replication licensing factor MCM7	47	30	42	0	1	1159.92	1292.34	2671.76	10208.8	9854.68	10200.8	8916.67	8854.88	8793.48	8165.93	690.787	1380.29	6294.43	5817.26	4998.16	4285.87	4313.09	4198.15	3840.49	4213.63	1123.64	1680.64	10517.2	9106.16	7349.29	6698.24	5759.91	5680.08	5440.08	4387.54	0	0	0	0	0
	sp	Q12959-2	Q12959	HUMAN	DLG1	Isoform 2 of Disks large homolog 1	13	7	8	0	1	2083.7	2450.45	2009.3	2398.34	2344.32	2499.87	2534.89	2408.42	2507.72	2912.63	923.775	982.303	1176.89	1181.71	1178.89	1131.22	1107.16	1249.1	1318.86	1490.81	865.075	837.696	1055.08	1099.82	1115.19	1130.23	1110.08	1170.21	1216.05	1170.01	0	0	0	0	0
	sp	Q08211	Q08211	HUMAN	DHX9	ATP-dependent RNA helicase A	50	35	44	0	1	7733.17	8240.54	8798.76	7767.55	7103.88	6429.73	6886.27	6460.39	6539.92	6497.85	5356.65	6916.3	5709.19	5010.1	4993.61	4538.35	4418.16	4761.12	4837.87	4995.76	6907.03	7965.93	7775.65	6554.52	6300.42	6328.75	5864.37	5993.53	6392.55	5667.82	0	0	0	0	0
	sp	Q9NTX5	Q9NTX5	HUMAN	ECHDC1	Ethylmalonyl-CoA decarboxylase	9	6	7	0	1	2801.39	2593.35	2030.1	1284.56	1130.86	1204.48	1206.36	1195.81	1165.7	1077.34	1685.68	1162.16	822.2	790.752	792.629	783.079	788.503	699.805	649.733	623.228	2997.64	2068.5	1298.56	1132.12	1150.45	1143.77	1163.14	1052.39	1149.35	1013.18	0	0	0	0	0
	sp	P49720	P49720	HUMAN	PSMB3	Proteasome subunit beta type-3	2	2	4	0	1	241.118	217.339	260.22	317.711	329.239	365.603	370.719	324.626	387.874	366.158	103.118	100.437	115.573	113.581	127.283	125.083	132.858	113.493	151.123	135.797	403.858	373.116	502.023	518.574	505.448	607.791	623.687	580.372	584.861	574.357	0	0	0	0	0
	sp	Q86U38	Q86U38	HUMAN	NOP9	Nucleolar protein 9	11	8	8	0	1	1197.83	1137.28	1933.77	1845.62	1776.54	1489.4	1646.04	1436.27	1541.65	1453.29	640.36	1026.92	1034.68	846.72	790.348	779.371	699.027	797.394	786.571	819.642	523.022	767.646	1003.92	798.672	760.711	662.844	652.737	711.846	687.34	569.736	0	0	0	0	0
	sp	Q7LGA3	Q7LGA3	HUMAN	HS2ST1	Heparan sulfate 2-O-sulfotransferase 1	4	7	7	0	1	258.002	239.112	238.216	303.202	411.868	447.678	550.809	629.273	739.38	714.742	493.484	518.275	722.338	823.263	1019.05	1222.8	1173.53	1240.82	1573.88	1448.87	312.279	319.916	203.562	221.37	284.118	321.514	414.084	372.052	561.965	1208.71	0	0	0	0	0
	sp	Q8N1G2	Q8N1G2	HUMAN	CMTR1	Cap-specific mRNA (nucleoside-2'-O-)-methyltransferase 1	21	14	19	0	1	2550.89	2349.14	2347.79	2833.21	2956.12	3348.28	3071	3815.67	3271.56	3584.43	935.482	897.864	1137.99	1223.56	1288.31	1177.28	1227.11	1309.09	1369.52	1397.58	1740.38	1618.41	1948.25	2501.91	2434.28	2647.04	2511.46	2744.47	2518.54	2587.05	0	0	0	0	0
	sp	Q8TC05	Q8TC05	HUMAN	MDM1	Nuclear protein MDM1	6	7	9	0	1	1694.76	1229.41	865.588	465.988	451.111	465.552	460.217	509.616	512.888	466.044	1807.52	1115.57	485.872	554.128	606.169	630.364	632.356	645.916	610.936	579.479	1783.6	1133.26	556.087	576.753	577.793	603.539	592.587	652.905	620.064	595.009	0	0	0	0	0
	sp	P47897	P47897	HUMAN	QARS	Glutamine--tRNA ligase	26	12	20	0	1	1912.14	1798.15	2759.4	3513.91	3847.7	3637.86	3893.62	3854.16	4122.62	4165.45	1132.54	1447.3	2193.01	2110.32	2478.33	2200.19	2551.3	2484.94	2395.57	2320.07	1363.81	1808.86	3127.78	2919.9	3083.11	3065.76	3222.11	3235.98	3217.01	2979.15	0	0	0	0	0
	sp	Q8WWK9	Q8WWK9	HUMAN	CKAP2	Cytoskeleton-associated protein 2	10	5	8	0	1	255.486	226.861	482.934	2137.09	2408.4	1740.79	2549.24	1277.38	2116.15	1847.52	84.2075	92.1651	524.202	320.979	324.52	285.301	283.155	327.988	287.822	325.292	313.582	280.051	2184.17	1886.74	1507.07	1362.32	1289.24	1462.42	1433.03	1108.13	0	0	0	0	0
	sp	Q8NFZ5	Q8NFZ5	HUMAN	TNIP2	TNFAIP3-interacting protein 2	5	7	8	0	1	1259.93	1243.68	1066.29	691.297	599.26	542.175	535.778	569.528	556.5	578.884	1757.22	1539.73	1103.05	1130.39	996.193	1055.64	961.252	965.922	848.859	757.874	1567.84	1455.01	930.373	887.375	909.505	800.04	761.926	776.261	751.202	712.672	0	0	0	0	0
	sp	Q96DB5	Q96DB5	HUMAN	RMDN1	Regulator of microtubule dynamics protein 1	8	7	3	0	1	1033.72	1065.47	1192.64	1845.02	1874.47	2070.94	1878.22	2210.52	1991.11	2174.68	459.407	536.344	785.73	870.307	894.953	957.558	996.445	984.6	903.799	1144.56	354.428	364.67	621.932	617.674	605.052	628.274	704.636	702.078	784.628	654.395	0	0	0	0	0
	sp	P17026	P17026	HUMAN	ZNF22	Zinc finger protein 22	4	4	4	0	1	1333.86	2177.56	717.049	399.303	236.504	295.138	207.563	325.571	249.998	225.208	2040.13	1279.12	422.785	456.483	456.649	480.057	459.893	444.154	424.656	424.317	2274.77	1579.64	388.635	409.993	343.657	413.442	335.583	334.458	345.677	406.079	0	0	0	0	0
	sp	Q9NRN9	Q9NRN9	HUMAN	METTL5	Methyltransferase-like protein 5	4	1	1	0	1	550.583	604.18	1589.45	1239.43	1237.37	1008.99	1276.77	926.7	1148.56	1070.36	166.044	340.554	315.728	239.569	260.119	205.72	235.474	248.658	216.256	254.186	97.8688	159.035	225.642	145.19	147.878	131.471	131.737	116.646	127.798	98.4673	0	0	0	0	0
	sp	Q9UNX3	Q9UNX3	HUMAN	RPL26L1	60S ribosomal protein L26-like 1	1	1	2	0	1	168.026	127.069	199.48	263.188	297.354	263.746	292.602	294.341	320.439	283.48	201.948	219.717	363.851	413.468	372.351	333.814	380.431	335.654	327.311	310.886	257.651	262.246	545.404	554.44	532.923	473.192	566.139	546.979	525.196	387.633	0	0	0	0	0
	sp	P40937	P40937	HUMAN	RFC5	Replication factor C subunit 5	8	7	6	0	1	918.643	854.518	810.279	1588.95	1503.88	1514.12	1388.11	1531.04	1354.61	1426.67	448.265	434.493	1067.33	1065.34	933.862	854.354	872.686	992.789	731.815	904.894	547.928	512.849	1072.92	1109.81	876.871	943.869	786.666	859.302	774.552	879.661	0	0	0	0	0
	sp	Q96D53	Q96D53	HUMAN	ADCK4	Uncharacterized aarF domain-containing protein kinase 4	4	5	2	0	1	283.471	251.369	368.231	450.276	502.466	498.876	487.386	577.022	539.798	598.916	328.511	322.278	453.074	501.659	576.405	586.193	557.219	571.194	585.771	568.357	177.547	172.063	264.74	276.567	302.954	341.782	326.175	305.342	330.774	281.719	0	0	0	0	0
	sp	Q16666	Q16666	HUMAN	IFI16	Gamma-interferon-inducible protein 16	60	44	42	0	1	11263.5	11341.9	11059.4	9312.76	7857.21	8238.1	7610.27	8311.32	7672.45	7623.79	7874.95	8362.18	6763.34	7962.63	6355.51	6878.87	5826.54	5721.74	5380.86	5546.1	6039.68	6888.51	7029.93	6479.31	5745.65	5586.96	5335.92	5005.64	4961.32	4500.58	0	0	0	0	0
	sp	P51957	P51957	HUMAN	NEK4	Serine/threonine-protein kinase Nek4	7	3	3	0	1	414.524	704.226	506.721	563.262	649.231	592.771	614.637	568.722	744.926	674.078	198.647	218.351	256.345	241.573	278.708	282.249	273.651	270.405	287.272	260.253	171.454	189.381	218.222	229.674	256.506	213.062	213.909	205.474	243.552	245.259	0	0	0	0	0
	tr	J9JID7	J9JID7	HUMAN	LMNB2	Lamin B2, isoform CRA_a	64	36	50	0	1	16242.3	16277.2	9330.41	6102.3	4645.41	5165.31	4870.78	5024	4799.73	4734.78	10469.3	6229.5	2920.01	2904.49	2720.96	2816.71	2718.74	2766.7	3544.62	3125	14219.4	9661.85	4647.15	4346.23	4693.42	4536.48	4349.67	4315.38	4854.34	4961.07	0	0	0	0	0
	sp	Q53HC9	Q53HC9	HUMAN	TSSC1	Protein TSSC1	1	4	3	0	1	77.568	98.4952	67.8646	83.6861	81.8945	89.981	84.3068	102.743	77.6	91.418	632.771	579.436	794.936	759.144	789.24	756.829	784.862	801.958	783.791	797.638	522.161	403.554	459.286	497.979	471.015	549.614	562.928	513.495	485.551	514.003	0	0	0	0	0
	sp	Q9BZZ5	Q9BZZ5	HUMAN	API5	Apoptosis inhibitor 5	9	5	7	0	1	1755.57	1605.23	1787.56	1545.41	1470.17	1400.51	1477.58	1409.66	1333.46	1281.26	1103.65	1169.38	860.042	879.385	857.049	795.085	839.601	801.485	766.503	783.999	1397.67	1545.14	1141.46	1054.34	1181.99	1015.51	1039.82	1009.98	1157.29	1046.08	0	0	0	0	0
	sp	Q6QNY0	Q6QNY0	HUMAN	BLOC1S3	Biogenesis of lysosome-related organelles complex 1 subunit 3	8	4	9	0	1	1833.69	1764.76	1261.53	918.57	905.743	872.418	742.999	799.805	777.906	745.214	1005.45	573.377	356.218	394.519	394.368	382.612	367.333	390.807	374.854	360.904	1208.79	949.856	592.755	635.585	633.008	674.535	647.741	620.63	611.507	599.255	0	0	0	0	0
	sp	Q14790-9	Q14790	HUMAN	CASP8	Isoform 9 of Caspase-8	5	2	1	0	1	1533.63	1464.95	1482.2	840.839	651.928	600.887	502.77	573.095	537.282	661.732	744.675	668.961	331.013	234.815	191.937	177.19	210.091	208.039	250.301	334.518	213.911	206.582	113.423	76.1739	70.0412	89.4877	73.0719	71.3265	79.4925	85.9201	0	0	0	0	0
	sp	P78330	P78330	HUMAN	PSPH	Phosphoserine phosphatase	4	4	6	0	1	233.894	228.926	319.607	675.955	1113.62	1447.89	1550.65	1211.44	1259.27	1140.25	133.296	136.648	323.631	338.84	371.931	428.927	428.454	450.683	513.976	608.957	346.996	351.751	679.212	953.671	1022.39	1108.1	1275.44	1424.07	1442.5	1589.76	0	0	0	0	0
	sp	Q8WYA6	Q8WYA6	HUMAN	CTNNBL1	Beta-catenin-like protein 1	17	9	13	0	1	2775.34	2577.8	3175.09	3143.49	3014.42	2809.81	2748.57	2676.33	2742.76	2645.77	1663.89	1969.76	2001.69	1959.49	1696.97	1757.49	1756.76	1741.07	1622.44	1691.34	2634.51	2815.66	2660.89	2419.39	2261.23	2180.52	2129.44	2243.06	2301.47	2391.55	0	0	0	0	0
	sp	Q76L83	Q76L83	HUMAN	ASXL2	Putative Polycomb group protein ASXL2	7	2	3	0	1	1259.62	1301.33	1372.25	1083.9	1087.03	1002.57	971.409	1058.29	989.292	1050.25	577.434	704.315	576.187	613.68	549.952	558.179	555.916	549.622	566.822	567.119	605.22	623.133	573.505	591.879	542.015	548.06	581.525	573.881	547.613	482.566	0	0	0	0	0
	sp	O75330-3	O75330	HUMAN	HMMR	Isoform 3 of Hyaluronan mediated motility receptor	12	7	13	0	1	246.566	223.602	515.007	2257.13	2578.91	1633.41	2747.99	1312.32	2052.64	2241.09	155.49	245.427	1799.5	1054.07	1041.53	915.521	831.692	1157.96	876.369	1012.66	226.568	367.667	3267.56	2229.24	1819.45	1817.7	1668.57	1806.35	1569.78	1195.76	0	0	0	0	0
	sp	Q15004	Q15004	HUMAN	KIAA0101	PCNA-associated factor	7	9	9	0	1	203.476	142.6	307.206	1228.69	2243.38	642.59	2562.82	511.184	2175.41	1704.1	127.697	165.764	2395.25	1215.6	1352.78	951.227	1079.05	1695.4	820.709	862.641	55.2997	125.242	2916.92	1941.68	1616.24	1526.99	1256.43	1216.42	945.775	524.554	0	0	0	0	0
	sp	P57678	P57678	HUMAN	GEMIN4	Gem-associated protein 4	6	3	5	0	1	406.587	581.44	1113.38	1083.31	1026.71	817.216	968.944	671.287	809.837	789.046	227.037	653.855	741.031	489.203	454.717	438.219	344.874	408.461	469.043	447.811	382.144	563.342	762.743	647.406	566.592	487.47	441.811	446.989	414.887	372.82	0	0	0	0	0
	sp	P54725	P54725	HUMAN	RAD23A	UV excision repair protein RAD23 homolog A	7	5	8	0	1	1608.81	1556.55	1495.25	1307.68	1186.97	1337.03	1183.63	1311.13	1198.99	1179.29	1248.02	1334.77	1030.96	1290.53	997.52	1223.88	1157.56	1131.93	1064.2	1137.62	1410.27	1360.51	1068.16	1198.51	1137.87	1233.24	1204	1178.98	1103.47	1071.28	0	0	0	0	0
	sp	Q8IYU2	Q8IYU2	HUMAN	HACE1	E3 ubiquitin-protein ligase HACE1	2	1	1	0	1	196.371	190.196	137.521	100.012	96.2808	108.5	77.0126	86.0665	88.4798	80.3054	203.441	114.772	77.098	77.3988	61.4421	67.925	68.9157	67.4554	69.792	75.1529	181.939	119.569	74.2798	68.6892	61.8462	61.9365	66.3982	63.9908	76.3935	68.3562	0	0	0	0	0
	sp	Q9NRY4	Q9NRY4	HUMAN	ARHGAP35	Rho GTPase-activating protein 35	12	6	6	0	1	994.413	958.223	1188.61	1739.29	1960.41	2114.65	2088.13	2232.15	2185.03	2582.03	367.283	610.787	845.392	1041.65	1019.91	1032.28	952.601	1049.17	1131.89	1057.97	396.055	497.035	842.007	968.779	1015.56	1037.22	1001.09	980.338	1032.19	1005.29	0	0	0	0	0
	sp	P46934	P46934	HUMAN	NEDD4	E3 ubiquitin-protein ligase NEDD4	3	1	2	0	1	54.921	59.5931	82.9989	311.138	492.274	624.243	657.707	763.013	698.97	949.376	7.23855	11.8699	52.2256	51.4607	72.4216	75.4338	77.1339	97.0582	100.811	118.024	20.3993	18.3502	100.828	139.096	126.344	178.724	155.627	173.06	168.079	132.322	0	0	0	0	0
	sp	Q6P2I3	Q6P2I3	HUMAN	FAHD2B	Fumarylacetoacetate hydrolase domain-containing protein 2B	5	1	7	0	1	527.829	388.106	407.283	726.409	1037.05	1300.1	1244.74	1336.02	1189.28	1047.89	169.403	99.2481	200.304	286.317	290.765	314.915	347.324	285.676	303.762	301.753	275.706	237.344	417.838	589.617	651.474	665.805	705.04	717.036	689.18	688.817	0	0	0	0	0
	sp	Q9NVH0	Q9NVH0	HUMAN	EXD2	Exonuclease 3'-5' domain-containing protein 2	5	2	4	0	1	383.5	381.552	559.164	980.918	1227.62	1314.92	1289.61	1396.51	1295.31	1429.32	176.506	224.2	353.702	426.13	467.455	534.679	506.154	478.406	480.446	501.957	282.461	314.483	560.892	772.794	814.412	807.026	864.345	878.833	859.369	764.846	0	0	0	0	0
	sp	O60783	O60783	HUMAN	MRPS14	28S ribosomal protein S14, mitochondrial	4	5	5	0	1	231.454	262.828	264.202	471.951	548.575	538.444	486.925	501.384	459.499	482.381	229.343	233.802	444.909	437.477	455.554	414.137	390.387	392.109	442.156	404.826	207.701	234.538	424.024	497.397	519.23	460.353	422.209	427.758	442.856	413.065	0	0	0	0	0
	sp	Q9P2W1	Q9P2W1	HUMAN	PSMC3IP	Homologous-pairing protein 2 homolog	7	5	7	0	1	66.1449	71.5963	217.723	1354.51	1310.81	1138.11	1031.78	954.357	1018.51	1208.34	55.5792	88.5577	592.686	469.019	411.344	352.545	398.667	419.476	382.834	425.978	97.7468	142.381	1455.84	1247.65	1101.17	879.092	812.117	865.643	831.615	614.977	0	0	0	0	0
	sp	Q13867	Q13867	HUMAN	BLMH	Bleomycin hydrolase	20	11	9	0	1	1757.83	2023.13	3173.9	4321.77	5023.33	5372.93	5378.89	5470.24	5253.4	5126.39	1088.16	1571.93	2397.34	2749.72	2673.01	2517.42	2636.33	2627.97	2366.68	2481.34	908.245	1204.47	1948.09	2175.18	2100.41	2179.29	2320.85	2125.78	1970.16	1819.81	0	0	0	0	0
	sp	O94761	O94761	HUMAN	RECQL4	ATP-dependent DNA helicase Q4	8	2	5	0	1	147.045	146.206	336.59	1522.58	1490.33	1217.76	1287.72	1095.4	1211.21	1385.15	12.5946	26.6824	158.776	112.389	108.231	85.1846	84.1357	108.261	96.147	104.978	85.8109	89.3078	759.613	602.579	575.582	499.866	467.463	484.573	413.063	323.063	0	0	0	0	0
	sp	Q16643-3	Q16643	HUMAN	DBN1	Isoform 3 of Drebrin	17	5	5	0	1	215.471	266.439	459.144	1251.89	2195.01	2456.09	3024.02	2407.21	2403.2	2315.45	381.515	313.631	574.642	705.836	823.748	1064.75	1212.38	1251.58	1335.73	1354.11	213.489	223.95	516.935	689.581	757.537	838.044	820.578	805.245	779.036	832.741	0	0	0	0	0
	sp	Q96L91	Q96L91	HUMAN	EP400	E1A-binding protein p400	28	21	22	0	1	6942.09	6592.85	5656.35	3569	3368.6	2898.21	3346.5	2919.65	3339.55	3263.58	3353.95	3280.73	2217.3	2069.65	2153.11	1993.1	2054.61	2139.91	1983.96	1960.84	4166.17	3987.29	3098.34	2804.95	2849.13	2528	2612.67	2604.19	2751.99	2278.77	0	0	0	0	0
	sp	Q6P2E9	Q6P2E9	HUMAN	EDC4	Enhancer of mRNA-decapping protein 4	18	13	21	0	1	1740.05	1695.25	2053.56	2571.23	2546.74	2464.46	2372.69	2517.19	2466.14	2567.13	1277.12	1450.93	2045.34	2031.76	2013.95	1897.29	1899.5	1973.22	1922.76	1878.98	1888.64	2020.67	2680.27	2756.84	2754.09	2869.14	2801.04	2725.08	2767.99	2603.83	0	0	0	0	0
	sp	Q6ZRQ5	Q6ZRQ5	HUMAN	MMS22L	Protein MMS22-like	3	1	1	0	1	146.071	120.523	156.016	352.4	367.422	357.61	353.543	349.699	354.967	372.353	12.2323	11.6488	44.2552	34.5342	29.0162	31.2991	23.7424	31.0535	24.9044	36.8137	40.6352	44.8637	235.325	213.655	173.914	172.598	161.943	121.947	125.051	102.963	0	0	0	0	0
	sp	Q96B01	Q96B01	HUMAN	RAD51AP1	RAD51-associated protein 1	4	2	3	0	1	81.4818	177.502	151.909	399.915	469.228	322.536	462.516	302.826	406.212	428.674	54.0859	90.5829	490.586	316.33	310.02	257.486	306.544	396.024	290.032	337.989	51.5506	80.6133	557.831	438.468	393.196	349.465	339.523	356.138	312.142	259.935	0	0	0	0	0
	sp	Q86X55	Q86X55	HUMAN	CARM1	Histone-arginine methyltransferase CARM1	7	5	7	0	1	475.934	447.399	606.05	990.166	1110.05	1311.83	1316.32	1220.8	1221.07	1118.19	257.716	270.669	462.116	464.599	528.33	442.698	491.902	434.467	496.717	504.171	465.61	543.845	821.249	887.675	868.628	997.379	939.072	1012.03	1051.27	1090.88	0	0	0	0	0
	sp	O95236	O95236	HUMAN	APOL3	Apolipoprotein L3	9	5	7	0	1	845.803	695.104	1089.37	1646.58	1700.56	1481.74	1519.25	1402.15	1448.34	1554.04	532.176	461.773	830.476	723.829	695.175	636.542	737.147	649.215	695.985	626.545	798.616	652.764	1260.14	1453.42	1481.28	1470.82	1286.8	1316.4	1127.37	965.431	0	0	0	0	0
	sp	Q9P1Y6	Q9P1Y6	HUMAN	PHRF1	PHD and RING finger domain-containing protein 1	13	7	8	0	1	2064.4	1899.7	2026.57	1506.29	1620.41	1358.94	1550.34	1201.7	1562.22	1335.58	1074.58	1233.8	784.141	754.289	719.663	731.858	714.392	664.445	761.203	740.347	1328.21	1352.92	1006.59	878.68	933.579	876.581	879.436	831.931	900.363	804.729	0	0	0	0	0
	sp	O43683	O43683	HUMAN	BUB1	Mitotic checkpoint serine/threonine-protein kinase BUB1	4	5	5	0	1	113.577	116.151	273.969	933.409	1424.1	694.733	1582.37	639.011	1384.1	1290.56	33.1057	115.414	842.332	559.533	689.342	558.921	515.022	739.186	519.646	556.652	54.96	96.7098	884.649	636.938	585.101	549.808	572.245	595.805	468.09	364.088	0	0	0	0	0
	sp	P53350	P53350	HUMAN	PLK1	Serine/threonine-protein kinase PLK1	3	6	5	0	1	16.2749	21.2962	44.1574	614.762	791.667	485.843	803.387	379.334	615.498	736.028	201.087	110.811	1767.93	1125.36	1295.86	1013.06	1064.46	1466.29	1043.8	1247.74	38.1429	50.7889	2005.95	1330.02	1191.46	1085.9	1050.88	1178.1	1039.32	765.61	0	0	0	0	0
	sp	Q6ZUT9-2	Q6ZUT9	HUMAN	DENND5B	Isoform 2 of DENN domain-containing protein 5B	2	4	3	0	1	164.381	151.168	106.612	102.185	117.878	111.05	111.185	206.249	153.415	179.617	551.644	308.455	357.917	521.974	638.552	733.674	707.448	699.631	513.473	486.398	404.696	285.03	269.316	370.491	453.589	467.822	491.96	457.095	456.109	433.75	0	0	0	0	0
	sp	O00762	O00762	HUMAN	UBE2C	Ubiquitin-conjugating enzyme E2 C	4	1	3	0	1	53.0476	56.7583	212.233	959.468	1224.35	767.246	1291.81	512.681	1083.4	1031.08	9.67531	16.4423	190.76	109.974	106.751	93.7017	78.125	115.077	100.725	90.5591	24.7851	50.3437	867.612	604.002	419.12	338.796	382.164	387.524	300.612	212.645	0	0	0	0	0
	sp	Q9Y6X9	Q9Y6X9	HUMAN	MORC2	MORC family CW-type zinc finger protein 2	16	14	7	0	1	2025.86	2179.9	2925.39	1774.8	1501.73	1542.92	1385.39	1551.12	1531.59	1533.16	2142.02	3205.44	1844.26	1973.06	1875.47	1909.14	1720.18	1631.29	1614.56	1528.37	1033.54	1522.79	1073.48	938.054	1003.28	894.764	895.675	821.53	932.502	855.502	0	0	0	0	0
	sp	P0CAP2	P0CAP2	HUMAN	POLR2M	DNA-directed RNA polymerase II subunit GRINL1A	11	6	7	0	1	881.572	913.934	719.684	632.618	594.733	690.686	560.77	617.76	554.896	600.17	453.612	336.795	316.43	306.583	289.988	296.273	292.521	289.935	274.866	279.249	815.507	602.427	525.121	517.394	505.136	483.604	492.393	431.199	453.719	494.7	0	0	0	0	0
	sp	P11388-4	P11388	HUMAN	TOP2A	Isoform 4 of DNA topoisomerase 2-alpha	37	28	35	0	1	542.304	542.984	911.259	9573.58	10917	8694.3	10369.3	6585.22	8667.31	9774.42	542.91	522.708	7068.7	4599.17	4532.02	3926.48	3789.8	5458.78	4251.52	5391.06	511.665	547.889	13656.5	9647.83	7810.41	6451.71	6526.04	7424.42	6231.86	4340.08	0	0	0	0	0
	sp	O00154	O00154	HUMAN	ACOT7	Cytosolic acyl coenzyme A thioester hydrolase	8	7	7	0	1	101.026	199.776	393.192	1072.23	1330.81	1391.61	1413.64	1445.72	1586.19	1677.53	110.961	294.364	907.279	1021.23	1162.38	1149.11	1241.56	1356.59	1368.12	1379.33	90.8639	200.195	832.183	947.771	1025.54	1024.01	1056.71	1083.62	987.439	888.168	0	0	0	0	0
	sp	Q86XI2-2	Q86XI2	HUMAN	NCAPG2	Isoform 2 of Condensin-2 complex subunit G2	11	8	8	0	1	325.292	331.747	492.181	1951.01	2240.78	1835.6	2130.8	1748.33	2095.01	2112.32	291.88	248.39	1279.44	1024.74	1013.17	817.947	933.002	1000.82	938.956	936.401	174.561	172.572	1371.22	1173.38	1070.02	990.103	918.124	858.83	778.051	613.099	0	0	0	0	0
	sp	Q8TB72	Q8TB72	HUMAN	PUM2	Pumilio homolog 2	9	6	7	0	1	1849.02	1950.84	2395.64	2017.26	1720.17	1780.11	1937.6	1579.64	1639.78	1771.9	660.485	886.37	824.471	677.294	677.843	627.761	596.188	671.005	610.819	590.78	1023.13	1284.63	1374.4	1102.9	1140.55	1079.86	1066.29	890.246	1046.89	899.655	0	0	0	0	0
	sp	Q8WWH5	Q8WWH5	HUMAN	TRUB1	Probable tRNA pseudouridine synthase 1	9	8	11	0	1	1248.27	1378.59	1677.52	1448.25	1440.53	1570.81	1524.27	1377.63	1390.28	1266.75	1229.36	1426.97	1126.72	1187.69	1071.7	1187.82	1114.28	1075.44	1073.01	1098.83	1143.62	1511.16	1253.66	1135.6	1125.33	1182.12	1073.43	1071.5	1090.09	1171.59	0	0	0	0	0
	sp	Q8N960	Q8N960	HUMAN	CEP120	Centrosomal protein of 120 kDa	10	3	5	0	1	1870.41	1201.77	972.564	646.307	626.848	674.439	626.363	659.223	637.012	609.301	523.203	308.908	136.374	160.747	147.768	174.63	172.227	150.323	174.613	172.945	1126.26	672.852	340.924	338.773	351.848	338.667	341.771	356.732	397.471	403.345	0	0	0	0	0
	sp	Q9NQS7	Q9NQS7	HUMAN	INCENP	Inner centromere protein	9	10	9	0	1	82.7183	88.9198	236.263	2243.69	2391.7	1611.32	2236.91	1403.15	1841.22	2168.16	145.478	159.19	1805.55	1114.66	1132.37	1026.85	910.753	1190.1	1023.19	1177.88	62.2239	70.3166	2071.12	1490.31	1117.57	1118.89	978.628	1020.96	921.079	538.089	0	0	0	0	0
	sp	Q9HAN9	Q9HAN9	HUMAN	NMNAT1	Nicotinamide mononucleotide adenylyltransferase 1	3	4	4	0	1	1176.77	1015.38	676.233	473.183	443.082	396.871	399.241	466.707	421.984	475.654	709.912	507.25	310.25	364.657	383.752	413.832	434.178	383.571	355.6	327.722	933.091	615.489	389.047	398.694	434.677	443.28	436.661	464.853	441.761	456.271	0	0	0	0	0
	sp	Q9P0B6	Q9P0B6	HUMAN	CCDC167	Coiled-coil domain-containing protein 167	2	3	1	0	1	63.8067	59.5372	139.695	286.282	334.05	283.74	323.499	326.988	373.829	381.581	44.7434	158.996	336.229	328.236	383.962	366.022	401.647	477.196	419.772	437.796	3.0487	17.7255	54.5966	56.6605	68.0949	55.8295	60.8705	58.4081	65.7371	54.025	0	0	0	0	0
	sp	Q9P2K8	Q9P2K8	HUMAN	EIF2AK4	Eukaryotic translation initiation factor 2-alpha kinase 4	14	9	9	0	1	1005.94	780.063	1125.23	1662.93	1794.62	1990.24	1905.59	2084.08	1877.81	1993.9	514.549	452.975	796.282	884.453	924.572	975.118	918.133	969.881	919.813	917.393	615.771	577.904	981.933	1114.8	1113.13	1174.16	1142.61	1150.66	1057.75	1098.92	0	0	0	0	0
	sp	Q14258	Q14258	HUMAN	TRIM25	E3 ubiquitin/ISG15 ligase TRIM25	24	15	23	0	1	1983.76	1570.74	2699.11	3728.9	4184.23	3959.8	4070.12	4419.49	4191.24	4322.27	1668.85	1792.13	3023.75	3251.99	3285.35	3272.14	3269.82	3582.4	2969.95	2810.54	2249.34	2381.79	3981.15	4858.59	5108.47	4857.27	4653.09	4764.25	3971.59	3660.42	0	0	0	0	0
	sp	Q9BVV7	Q9BVV7	HUMAN	TIMM21	Mitochondrial import inner membrane translocase subunit Tim21	9	7	8	0	1	893.324	813.532	1158.77	1942.42	2145.87	1992.25	1941.5	2096.06	2018.62	2119.31	553.878	676.378	1406.7	1266.45	1390.56	1353.6	1179.78	1170.3	1304.74	1263.61	580.4	690.215	1282.91	1322.05	1306.21	1341.04	1134.26	1274.27	1257.02	1389.77	0	0	0	0	0
	sp	Q6P996	Q6P996	HUMAN	PDXDC1	Pyridoxal-dependent decarboxylase domain-containing protein 1	9	10	18	0	1	290.61	441.323	597.077	743.341	769.964	737.301	805.115	837.235	907.642	929.386	371.365	603.489	846.523	878.631	958.38	1006.44	1013.85	1048.27	925.983	1001.99	1050.07	1708.99	2332.23	2558.4	2774.1	2805.65	2900.9	2909.04	2890.82	2507.33	0	0	0	0	0
	sp	P49454	P49454	HUMAN	CENPF	Centromere protein F	21	17	14	0	1	753.69	690.506	845.514	2724.7	3461.37	2508.34	3525.77	2150.22	3071.41	3349.95	161.553	273.331	1934.12	1406.9	1368.42	1304.61	1211.16	1729.95	1383.88	1543.26	164.727	199.926	1901.3	1502.7	1320.85	1215.91	1192.62	1360.83	1355.07	966.501	0	0	0	0	0
	sp	Q9BVI0	Q9BVI0	HUMAN	PHF20	PHD finger protein 20	10	5	4	0	1	1972.69	1825.39	1700.24	1123.84	1003.18	989.699	840.625	867.414	830.295	832.041	816.964	745.12	414.654	337.27	327.596	330.649	302.231	316.762	351.949	360.355	1003.75	915.084	592.805	451.59	442.107	380.592	344.22	379.069	405.997	414.237	0	0	0	0	0
	sp	Q86VV8	Q86VV8	HUMAN	RTTN	Rotatin	3	1	3	0	1	247.266	203.396	210.871	384.488	463.408	471.896	441.467	441.865	453.556	484.729	107.542	86.1875	183.506	189.5	211.915	182.794	175.28	205.651	190.261	240.707	182.991	198.041	253.974	261.981	257.693	243.415	235.911	257.157	238.138	467.638	0	0	0	0	0
	sp	Q9NTZ6	Q9NTZ6	HUMAN	RBM12	RNA-binding protein 12	19	7	11	0	1	3507.46	3711.94	3989.81	3414.31	2998.7	3158.73	2876.92	2939.33	2914.81	2955.92	1021.4	982.514	819.307	755.566	768.077	705.856	766.735	744.826	752.776	738.523	2378.43	2351.72	2094.73	2141.06	2184.94	1897.6	2094.32	2049.25	1858.97	1703.85	0	0	0	0	0
	sp	Q9Y365	Q9Y365	HUMAN	STARD10	PCTP-like protein	4	2	2	0	1	1064.29	984.54	643.531	382.135	326.111	350.337	281.718	309.606	308.798	299.258	877.26	469.622	201.946	188.47	182.311	189.398	214.67	213.43	251.642	273.912	482.528	328.997	119.162	130.775	123.532	128.869	128.954	152.136	132.291	154.365	0	0	0	0	0
	sp	Q96BD8	Q96BD8	HUMAN	SKA1	Spindle and kinetochore-associated protein 1	2	3	6	0	1	7.92178	9.1024	43.5127	475.099	579.465	442.582	553.115	396.343	533.891	620.675	25.5031	27.3953	689.601	500.527	525.064	422.731	443.497	652.595	448.273	657.885	28.9488	33.706	766.527	677.386	627.856	614.051	537.859	560.346	446.46	340.091	0	0	0	0	0
	sp	P82921	P82921	HUMAN	MRPS21	28S ribosomal protein S21, mitochondrial	2	2	2	0	1	164.822	152.937	191.884	258.051	281.435	335.254	333.182	336.782	356.205	307.016	174.041	236.569	435.148	477.745	468.778	457.492	452.896	393.155	408.15	451.067	215.736	247.958	539.683	501.88	465.016	495.06	507.447	450.449	460.564	390.776	0	0	0	0	0
	sp	Q9BZD4	Q9BZD4	HUMAN	NUF2	Kinetochore protein Nuf2	6	5	7	0	1	94.1312	89.4734	168.737	1806.04	1969.7	1578.26	1804.45	1392.29	1673.46	2201.7	68.2796	71.0422	1416.33	1087.57	1124.61	914.792	952.669	1211.02	924.988	1079.7	22.0771	43.6634	2010.83	1496.87	1431.16	1165.96	1200.43	1122.01	993.923	675.625	0	0	0	0	0
	sp	Q32P28-3	Q32P28	HUMAN	LEPRE1	Isoform 3 of Prolyl 3-hydroxylase 1	4	2	3	0	1	477.912	419.353	521.971	843.773	957.197	1115.44	1155.93	1450.7	1233.73	1395.19	56.1155	49.5045	114.677	141.681	170.856	138.38	146.956	151.693	151.154	141.083	56.8944	79.7753	249.986	267.648	308.958	310.543	310.021	337.143	311.834	253.212	0	0	0	0	0
	sp	O95197	O95197	HUMAN	RTN3	Reticulon-3	4	1	2	0	1	200.555	178.968	239.911	401.335	486.587	558.374	545.345	720.171	738.198	725.234	9.72866	40.644	118.667	113.657	98.0036	90.4419	90.6394	99.5547	104.881	95.707	207.697	241.753	613.403	704.717	749.116	817.774	773.307	807.907	767.386	778.371	0	0	0	0	0
	sp	O14777	O14777	HUMAN	NDC80	Kinetochore protein NDC80 homolog	15	7	10	0	1	334.74	293.561	527.235	3645.68	4069.77	3187.85	3727.79	2809.46	3485.93	4421.66	154.177	138.097	1550.12	1083.77	1138.74	950.241	1062	1280.54	990.976	1110.38	120.533	115.677	2568.58	2061.52	1831.59	1535.92	1536.86	1611.08	1227.15	920.535	0	0	0	0	0
	sp	Q8N5M4	Q8N5M4	HUMAN	TTC9C	Tetratricopeptide repeat protein 9C	6	3	6	0	1	835.834	746.839	908.003	1185.61	1177.58	1225.69	1095.82	1178.83	1131.96	1207.83	255.938	336.374	445.019	504.553	441.73	501.855	440.755	482.864	438.081	504.164	456.97	578.22	766.397	794.089	799.188	768.423	784.648	828.629	755.291	770.883	0	0	0	0	0
	sp	Q9NQR4	Q9NQR4	HUMAN	NIT2	Omega-amidase NIT2	8	9	7	0	1	647.732	522.565	734.278	1025.38	1206.58	1331.85	1336.3	1331.03	1393.34	1224.97	824.481	728.503	1180.34	1184.86	1324.95	1291.07	1313.6	1227.33	1327.73	1383.19	537.15	486.541	725.287	858.654	953.396	942.298	970.041	987.129	967.397	845.598	0	0	0	0	0
	sp	Q92552	Q92552	HUMAN	MRPS27	28S ribosomal protein S27, mitochondrial	6	1	3	0	1	629.22	662.79	1030.39	1192.59	1262.43	1265.46	1274.26	1204.61	1145.45	1169.02	38.2302	72.7757	58.0205	61.4276	54.5256	57.8897	55.3667	62.2287	83.8194	85.9723	188.819	276.483	349.464	294.992	292.348	303.196	278.458	282.027	323.77	323.215	0	0	0	0	0
	sp	Q7Z6B0	Q7Z6B0	HUMAN	CCDC91	Coiled-coil domain-containing protein 91	9	10	5	0	1	2031.44	1968.48	1785.16	971.023	914.795	901.449	933.361	777.095	911.803	769.813	2875.98	2532.61	1297.65	1177.96	1160.8	1197.43	1315.05	1267.33	1182.19	1142	1514.88	1351.67	624.016	526.925	528.652	504.161	563.075	567.585	516.139	527.981	0	0	0	0	0
	sp	Q14807	Q14807	HUMAN	KIF22	Kinesin-like protein KIF22	9	6	10	0	1	122.649	124.774	272.668	1686.34	1779.52	1463.8	1912.73	1311.96	1679.91	1690.97	103.551	117.533	904.583	555.067	602.523	539.368	560.79	689.356	608.984	660.7	160.056	238.082	3053.29	2401.5	2093.57	1904.3	1753.81	1952.36	1844.21	1115.54	0	0	0	0	0
	sp	P51608-2	P51608	HUMAN	MECP2	Isoform B of Methyl-CpG-binding protein 2	28	16	17	0	1	16198.4	12519.9	7115.91	2478.84	879.388	779.527	673.159	721.857	572.733	508.923	10957.4	5708.78	1177.52	800.05	483.492	511.622	488.689	482.878	480.748	474.937	10054	5981.65	1123.92	498.058	407.146	453.524	429.159	448.481	503.214	676.065	0	0	0	0	0
	sp	Q8IYR2	Q8IYR2	HUMAN	SMYD4	SET and MYND domain-containing protein 4	4	4	4	0	1	200.965	181.436	263.188	448.433	514.064	488.243	512.243	523.442	545.601	583.945	177.628	169.859	388.427	343.768	363.21	311.505	357.966	395.7	354.11	390.329	227.642	237.83	512.243	505.176	521.486	527.97	527.922	525.864	507.816	488.896	0	0	0	0	0
	sp	O43264	O43264	HUMAN	ZW10	Centromere/kinetochore protein zw10 homolog	11	12	9	0	1	1187.35	1085.29	1465.86	1967.59	2092.81	1938.39	2102.3	1983.85	2061.3	2098.47	1020.4	1161.91	1637.66	1583.18	1611.25	1566.18	1540.65	1587.65	1603.22	1627.36	740.036	816.519	1407.19	1334.66	1256.84	1183.88	1266.81	1217.28	1192.18	1090.9	0	0	0	0	0
	sp	Q96HR3	Q96HR3	HUMAN	MED30	Mediator of RNA polymerase II transcription subunit 30	4	2	3	0	1	416.342	404.933	594.349	539.352	506.467	497.971	524.251	453.264	487.115	511.272	351.027	478.287	446.621	404.3	381.458	362.18	341.471	312.831	407.511	368.067	321.845	400.524	446.985	438.656	351.835	363.339	385.755	316.959	348.079	350.179	0	0	0	0	0
	sp	Q9UKW4-4	Q9UKW4	HUMAN	VAV3	Isoform 4 of Guanine nucleotide exchange factor VAV3	11	7	6	0	1	4217.91	3773.1	2235.55	810.371	360.489	336.456	312.767	348.564	354.925	360.698	2285.57	1460.66	498.211	283.356	184.816	232.216	186.641	185.514	260.761	228.128	2926.94	1872.84	414.327	168.361	156.637	166.094	127.05	155.745	171.918	407.392	0	0	0	0	0
	sp	Q9UPS6	Q9UPS6	HUMAN	SETD1B	Histone-lysine N-methyltransferase SETD1B	3	1	5	0	1	474.304	411.272	376.205	287.792	243.655	228.123	199.083	231.079	260.493	235.555	189.487	156.812	125.809	121.815	114.982	122.956	108.792	116.104	103.123	106.24	775.594	656.048	442.685	392.693	407.901	383.053	390.038	413.32	411.925	409.732	0	0	0	0	0
	sp	P68871	P68871	HUMAN	HBB	Hemoglobin subunit beta	8	1	2	0	1	1206.58	2773.18	2492.55	1658.41	537.699	223.654	46.0187	53.3362	56.0983	48.681	382.932	63.8573	33.8865	13.3685	5.89118	3.91519	1.89077	2.15424	1.60696	2.38488	1228.5	969.002	215.322	7.45767	14.4988	22.7321	15.6696	14.493	22.0627	29.5928	0	0	0	0	0
	sp	Q96BD5-3	Q96BD5	HUMAN	PHF21A	Isoform 3 of PHD finger protein 21A	3	2	6	0	1	266.738	234.835	274.624	349.29	411.071	464.959	383.112	439.574	408.801	403.142	320.195	395.664	474.247	503.339	524.852	559.913	524.564	531.306	597.339	643.276	781.805	741.101	1019.38	1079.03	1149.4	1237.23	1169.43	1137.69	1201.8	1075.98	0	0	0	0	0
	sp	Q9NS87	Q9NS87	HUMAN	KIF15	Kinesin-like protein KIF15	28	22	22	0	1	616.122	550.152	1020.25	5193.09	6007.25	5080.04	5692.82	4518.09	5583.86	7023.53	367.062	508.24	3908.24	3752.69	3567.63	3172.05	2973.73	3981.7	3534.55	3444.91	317.444	373.221	4905.36	4583.14	4254.26	3704.95	3513.43	3438.05	2930.92	2156.09	0	0	0	0	0
	sp	Q15654	Q15654	HUMAN	TRIP6	Thyroid receptor-interacting protein 6	9	6	8	0	1	202.527	237.963	602.966	997.36	1199.28	1346.82	1187.46	1118.62	1156.11	1155.3	98.7292	285.85	599.322	535.845	570.123	531.136	505.601	526.593	567.278	534.81	207.705	367.607	794.192	916.926	924.624	894.511	773.827	793.344	759.37	754.759	0	0	0	0	0
	sp	O95239	O95239	HUMAN	KIF4A	Chromosome-associated kinesin KIF4A	16	12	8	0	1	307.556	638.439	413.948	2908.59	3739.17	3376.64	3342.03	3127.67	3471.71	4534.68	160.243	213.782	2745.15	2582.9	2427.23	2085.49	2230.64	2732.42	2311.62	2479.19	84.0002	103.06	2048.33	1675.85	1603.6	1299.5	1337.73	1276.9	1302.6	890.134	0	0	0	0	0
	sp	Q9Y6K5	Q9Y6K5	HUMAN	OAS3	2'-5'-oligoadenylate synthase 3	23	16	16	0	1	1540.66	1753.74	2664.88	3814.69	3905.01	4488.1	3872.98	4290.96	3772.19	4479.43	1087.78	1271.66	1999.68	2258.96	2107.85	1831.74	1817.81	1700.33	2061.84	2180.23	1150.67	1243.36	1814.29	2769.62	2411.45	3011.99	2480.73	2347.56	2102.56	1874.9	0	0	0	0	0
	sp	Q9Y5K5	Q9Y5K5	HUMAN	UCHL5	Ubiquitin carboxyl-terminal hydrolase isozyme L5	9	3	6	0	1	925.379	896.863	1267.1	1691.21	1822.94	1867.61	1871.71	1831.45	1806.82	1812.62	222.792	216.538	313.723	298.757	328.597	302.632	353.777	300.444	311.657	321.707	586.511	537.229	951.205	885.88	950.912	962.153	1011.42	841.778	918.052	726.162	0	0	0	0	0
	sp	Q14691	Q14691	HUMAN	GINS1	DNA replication complex GINS protein PSF1	4	3	5	0	1	62.1558	59.8714	120.732	779.019	982.187	792.984	782.248	754.846	830.727	847.02	29.7788	41.1829	277.412	221.764	229.881	172.887	208.344	255.524	279.39	194.81	49.3449	88.9553	960.722	861.003	763.358	667.061	621.996	558.315	564.862	457.517	0	0	0	0	0
	sp	Q15398	Q15398	HUMAN	DLGAP5	Disks large-associated protein 5	13	11	16	0	1	152.767	138.018	376.509	2344.6	3029.65	2370.41	3306.82	1683.12	2661.81	3172.12	92.1453	176.561	2116.15	1541.37	1695.8	1461.53	1481.27	2050.69	1621.24	1874.27	235.942	251.293	3323.17	2831.4	2561.94	2418	2269.59	2309.39	2008.54	1737.73	0	0	0	0	0
	sp	Q9NQW6	Q9NQW6	HUMAN	ANLN	Actin-binding protein anillin	11	3	4	0	1	141.853	121.052	231.485	1460.94	2285.19	1818.02	2670.4	1465.34	2285.85	1964.94	39.1307	31.0523	283.689	207.219	241.458	215.962	217.069	265.128	276.017	283.694	16.9808	14.6523	441.33	418.028	396.719	353.781	344.266	336.222	295.862	175.284	0	0	0	0	0
	sp	Q15291	Q15291	HUMAN	RBBP5	Retinoblastoma-binding protein 5	16	7	15	0	1	4171.55	3584.72	3503.45	2714.43	2294.18	2347.56	2484.04	2282.29	2429.54	2433.11	1516.88	1444.33	1170.89	1147.05	1079.31	1112.97	1096.14	1122.75	1046.18	1112.64	3293.73	2965.03	2352.06	2193.09	2124.8	2143.44	2110.6	2130.35	2120.65	2058.66	0	0	0	0	0
	sp	O95352	O95352	HUMAN	ATG7	Ubiquitin-like modifier-activating enzyme ATG7	3	3	3	0	1	405.663	394.646	478.508	721.093	781.122	866.263	829.363	926.24	825.816	871.518	261.083	297.247	500.909	499.013	565.768	593.851	567.4	596.779	613.396	621.672	340.12	363.098	658.321	758.726	828.183	782.759	799.052	822.14	736.77	675.036	0	0	0	0	0
	sp	Q5SSJ5	Q5SSJ5	HUMAN	HP1BP3	Heterochromatin protein 1-binding protein 3	38	40	50	0	1	14120.7	12250.8	6842.93	3576.52	2712.17	2923.97	2729.64	3142.74	2820.63	2720.1	16910.6	9642.98	4100.08	4769.15	4644.8	5219.79	5177.82	4608.27	4598.38	4250.62	20556.8	12344	4179.05	4318.16	4494.54	4456.7	4814.96	4681.24	4809.51	5037.78	0	0	0	0	0
	sp	Q15545	Q15545	HUMAN	TAF7	Transcription initiation factor TFIID subunit 7	8	3	4	0	1	1499.39	1630.97	1739.26	1111.4	970.591	934.236	965.491	1054.18	1003.61	1067.98	718.779	918.745	515.44	614.893	590.821	593.898	572.314	586.196	550.344	488.36	1002.03	1157.91	740.105	749.159	755.311	693.381	700.41	709.338	715.378	654.43	0	0	0	0	0
	sp	Q12802-2	Q12802	HUMAN	AKAP13	Isoform 2 of A-kinase anchor protein 13	39	23	36	0	1	9210.47	8810.79	6586.54	4727.43	4306.67	4845.43	4201.77	5044.8	4742.45	4557.2	4327.13	3292.03	2512.11	2702.81	2639.44	2642.98	2611.95	2494.99	2367.06	2208.87	7715.51	6599.98	4470.95	4959.83	5263	5074.26	5426.59	5419.37	5099.7	4817.34	0	0	0	0	0
	sp	P11586	P11586	HUMAN	MTHFD1	C-1-tetrahydrofolate synthase, cytoplasmic	42	40	41	0	1	3491.42	3381.8	3916.76	7499.79	9441.76	10750.2	10105.1	10499.5	9828.92	9691.39	3243.14	3066.48	6917.74	7904.43	7513.06	7325.03	7470.86	7609.7	6921.5	7627.16	3520.47	3294.97	6325.32	7563.08	7737.79	7313.92	7679.55	7078.68	7033.34	7671.83	0	0	0	0	0
	sp	Q96G03	Q96G03	HUMAN	PGM2	Phosphoglucomutase-2	19	14	21	0	1	5455.46	5376.83	3260.86	1925.4	1375.96	1517.03	1324.12	1336.41	1239.62	1200.39	6416.25	4147.4	1828.7	1871.14	1562.05	1516.99	1408.43	1384.83	1242.5	1246.98	11886	7373.5	2569.82	2102.8	1970.15	2320.69	2132.59	2041.08	2385.73	2615.81	0	0	0	0	0
	sp	Q96ER9	Q96ER9	HUMAN	CCDC51	Coiled-coil domain-containing protein 51	3	2	4	0	1	155.694	136.297	167.997	351.305	423.296	474.404	438.331	451.26	390.542	406.437	63.1261	51.6127	120.805	136.267	132.355	143.782	139.142	127.91	126.622	140.965	145.513	159.087	251.86	294.791	349.435	357.209	326.104	317.127	402.495	421.536	0	0	0	0	0
[truncated: 6,913 more rows]

## Sheet: Plots
Type in gene name		mthfd2	Bifunctional methylenetetrahydrofolate dehydrogenase/cyclohydrolase, mitochondrial										Table S1. Interactive plotter and summary table for all proteomic data from experiments WCL1-3 and PM1.
																														WCL1	0	1	2	4	7	10	14	18	21	28
[truncated: 17 more rows]
