# Supplementary material for: Epstein-Barr-Virus-Induced One-Carbon Metabolism Drives B Cell Transformation
Source: Cell Metab. 2019 Sep 3;30(3):539–555.e11. doi: 10.1016/j.cmet.2019.06.003 (PMC6720460; doi:10.1016/j.cmet.2019.06.003)
Supplement: Table S2. Full Details of Enriched Terms from Figure 1D, Related to Figure 1 [file mmc3.xlsx]

## Sheet: Table
Table S2. Full Details of Enriched Terms From Figure 1D
Category	Enriched term	Parent term, where re-assigned	Fold Enrichment	Benjamini p-value
UP_KEYWORDS	Cell cycle		3.80738	2.2222e-34
UP_KEYWORDS	Nucleotide-binding		2.36601	7.37828e-30
UP_KEYWORDS	DNA replication		9.22592	8.9561e-27
GOTERM_BP_DIRECT	Sister chromatid cohesion	Cell cycle	5.47078	3.14933e-11
UP_KEYWORDS	DNA repair		3.10423	1.98344e-09
GOTERM_BP_DIRECT	Cell-cell adhesion		2.56447	5.61348e-05
UP_KEYWORDS	Helicase	Nucleotide-binding	5.02917	5.02043e-13
GOTERM_BP_DIRECT	DNA damage response, detection of DNA damage	DNA repair	7.82625	3.91224e-07
UP_KEYWORDS	Nucleotidyltransferase	DNA replication	4.55172	7.91603e-06
GOTERM_CC_DIRECT	MCM complex	DNA replication	19.6379	2.26711e-08
INTERPRO	IPR003593:AAA+ ATPase domain	AAA+ ATPase domain	3.08143	0.00179913
UP_KEYWORDS	Antiviral defense		4.92334	3.95109e-10
INTERPRO	Tetratricopeptide-like helical	Tetratricopeptide-like helical domain	2.92931	6.16228e-05
INTERPRO	Kinesin, motor domain	Cell cycle	5.32158	0.00135114
UP_SEQ_FEATURE	domain:RAP	Nucleoside binding	17.2897	0.0132128
GOTERM_MF_DIRECT	GTP binding	Nucleotide-binding	2.13027	0.000408918
UP_KEYWORDS	DNA condensation	Cell cycle	10.5761	0.000221203
GOTERM_BP_DIRECT	Anaphase-promoting complex-dependent catabolic process	Cell cycle	4.04191	0.000371566
GOTERM_CC_DIRECT	Alpha DNA polymerase:primase complex	DNA replication	19.6379	4.59012e-05
GOTERM_BP_DIRECT	Regulation of ubiquitin-protein ligase activity involved in mitotic cell cycle	Cell cycle	6.53322	0.00833079
GOTERM_CC_DIRECT	SMN complex	mRNA processing	10.5743	0.000433607
UP_KEYWORDS	Purine biosynthesis	Nucleotide metabolism	11.3896	0.000134809
GOTERM_BP_DIRECT	tRNA processing		5.58413	0.0014237
UP_KEYWORDS	Glutamine amidotransferase		9.40094	0.0375762
INTERPRO	Armadillo-like helical		2.66079	0.000478015
UP_KEYWORDS	4Fe-4S	Metal binding	5.14511	0.0019258
SMART	DSRM	Nucleoside binding	7.24046	0.0394912
UP_KEYWORDS	DNA-directed RNA polymerase		4.88126	0.00272597
GOTERM_BP_DIRECT	Mismatch repair	DNA repair	4.82991	0.0202228
GOTERM_BP_DIRECT	Nucleobase-containing small molecule interconversion	Nucleotide metabolism	6.76188	0.00240859
KEGG_PATHWAY	p53 signaling pathway	Cell cycle	3.92643	0.000425173
UP_KEYWORDS	Protein biosynthesis		2.78317	0.000810907
GOTERM_BP_DIRECT	tRNA aminoacylation for protein translation	Protein biosynthesis	4.22617	0.0458212
GOTERM_BP_DIRECT	Negative regulation of ubiquitin-protein ligase activity involved in mitotic cell cycle	Cell cycle	3.70369	0.00538801
UP_KEYWORDS	Mitochondrion		2.47625	1.2354e-20
GOTERM_CC_DIRECT	Mitochondrial small ribosomal subunit	Mitochondrion	9.42621	5.83618e-07
UP_KEYWORDS	Cholesterol biosynthesis		10.0194	1.20725e-05
GOTERM_BP_DIRECT	Protein import into mitochondrial matrix	Mitochondrion	9.94394	0.000132235
UP_KEYWORDS	Mitochondrion nucleoid	Mitochondrion	8.22582	0.000960452
UP_KEYWORDS	One-carbon metabolism		6.22121	0.0374227
UP_KEYWORDS	Serine biosynthesis		21.1521	0.0346731
