# Supplementary material for: Epstein-Barr-Virus-Induced One-Carbon Metabolism Drives B Cell Transformation
Source: Cell Metab. 2019 Sep 3;30(3):539–555.e11. doi: 10.1016/j.cmet.2019.06.003 (PMC6720460; doi:10.1016/j.cmet.2019.06.003)
Supplement: Table S3. Full Details of Enriched Terms from Figure 2A, Related to Figure 2 [file mmc4.xlsx]

## Sheet: Table S3
Table S3. Full Details of Enriched Terms From Figure 2A.
Mitochondrion: enriched clusters and their components amongst upregulated proteins
Ribosome, 6.6 fold enrichment, p=1.4e-5
P82912	MRPS11	28S ribosomal protein S11, mitochondrial
P82914	MRPS15	28S ribosomal protein S15, mitochondrial
Q9NZE8	MRPL35	39S ribosomal protein L35, mitochondrial
Q9Y2R9	MRPS7	28S ribosomal protein S7, mitochondrial
Q9Y2R5	MRPS17	28S ribosomal protein S17, mitochondrial
P82675	MRPS5	28S ribosomal protein S5, mitochondrial
P82664	MRPS10	28S ribosomal protein S10, mitochondrial
P82932	MRPS6	28S ribosomal protein S6, mitochondrial
Q7Z7H8	MRPL10	Isoform 2 of 39S ribosomal protein L10, mitochondrial
Q9Y3D3	MRPS16	28S ribosomal protein S16, mitochondrial
P82933	MRPS9	28S ribosomal protein S9, mitochondrial
P82921	MRPS21	28S ribosomal protein S21, mitochondrial
O60783	MRPS14	28S ribosomal protein S14, mitochondrial
One-carbon metabolism, 31.9 fold enrichment, p=1.5e-5
Q3SY69	ALDH1L2	Mitochondrial 10-formyltetrahydrofolate dehydrogenase
P13995	MTHFD2	Bifunctional methylenetetrahydrofolate dehydrogenase/cyclohydrolase, mitochondrial
F5H2F4	MTHFD1	C-1-tetrahydrofolate synthase, cytoplasmic
P34896	SHMT1	Serine hydroxymethyltransferase, cytosolic
P34897	SHMT2	Serine hydroxymethyltransferase, mitochondrial
Q6UB35	MTHFD1L	Monofunctional C1-tetrahydrofolate synthase, mitochondrial
P11586	MTHFD1	C-1-tetrahydrofolate synthase, cytoplasmic
Fatty acid metabolism, 7.2 fold enrichment, p=1.1e-4
Q13085	ACACA	Isoform 4 of Acetyl-CoA carboxylase 1
P11310	ACADM	Isoform 2 of Medium-chain specific acyl-CoA dehydrogenase, mitochondrial
Q9UKG9	CROT	Isoform 3 of Peroxisomal carnitine O-octanoyltransferase
P49327	FASN	Fatty acid synthase
Q8IVS2	MCAT	Malonyl-CoA-acyl carrier protein transacylase, mitochondrial
Q53FZ2	ACSM3	Acyl-coenzyme A synthetase ACSM3, mitochondrial
P33121	ACSL1	Long-chain-fatty-acid--CoA ligase 1
O60488	ACSL4	Long-chain-fatty-acid--CoA ligase 4
Q08426	EHHADH	Peroxisomal bifunctional enzyme
Q15067	ACOX1	Peroxisomal acyl-coenzyme A oxidase 1
Fatty acid biosynthesis, 26.6 fold enrichment, p=3.5e-4
Q13085	ACACA	Isoform 4 of Acetyl-CoA carboxylase 1
P49327	FASN	Fatty acid synthase
Q8IVS2	MCAT	Malonyl-CoA-acyl carrier protein transacylase, mitochondrial
P33121	ACSL1	Long-chain-fatty-acid--CoA ligase 1
O60488	ACSL4	Long-chain-fatty-acid--CoA ligase 4
Cellular respiration, 22.6 fold enrichment, p=3.5e-4
Q14CZ7	FASTKD3	FAST kinase domain-containing protein 3
Q969Z0	TBRG4	Protein TBRG4
Q9NYY8	FASTKD2	FAST kinase domain-containing protein 2
Q7L8L6	FASTKD5	FAST kinase domain-containing protein 5
Q53R41	FASTKD1	FAST kinase domain-containing protein 1
Q9UJS0	SLC25A13	Isoform 2 of Calcium-binding mitochondrial carrier protein Aralar2
NADP, 5.3 fold enrichment, p=4.2e-4
Q3SY69	ALDH1L2	Mitochondrial 10-formyltetrahydrofolate dehydrogenase
Q15392	DHCR24	Delta(24)-sterol reductase
Q96C36	PYCR2	Pyrroline-5-carboxylate reductase 2
F5H2F4	MTHFD1	C-1-tetrahydrofolate synthase, cytoplasmic
P49327	FASN	Fatty acid synthase
P32322	PYCR1	Pyrroline-5-carboxylate reductase 1, mitochondrial
P54886	ALDH18A1	Delta-1-pyrroline-5-carboxylate synthase
P48163	ME1	NADP-dependent malic enzyme
P35270	SPR	Sepiapterin reductase
P22570	FDXR	Isoform 3 of NADPH:adrenodoxin oxidoreductase, mitochondrial
P11586	MTHFD1	C-1-tetrahydrofolate synthase, cytoplasmic
Q6IAN0	DHRS7B	Dehydrogenase/reductase SDR family member 7B
Biosynthesis of amino acids, 7.5 fold enrichment, p=9.3e-4
P11498	PC	Pyruvate carboxylase, mitochondrial
P30613	PKLR	Pyruvate kinase PKLR
Q96C36	PYCR2	Pyrroline-5-carboxylate reductase 2
P34896	SHMT1	Serine hydroxymethyltransferase, cytosolic
P34897	SHMT2	Serine hydroxymethyltransferase, mitochondrial
P32322	PYCR1	Pyrroline-5-carboxylate reductase 1, mitochondrial
P54886	ALDH18A1	Delta-1-pyrroline-5-carboxylate synthase
P49419	ALDH7A1	Alpha-aminoadipic semialdehyde dehydrogenase
Lipid metabolism, 5.7 fold enrichment, p=0.011
Q709F0	ACAD11	Acyl-CoA dehydrogenase family member 11
Q13085	ACACA	Isoform 4 of Acetyl-CoA carboxylase 1
P11310	ACADM	Isoform 2 of Medium-chain specific acyl-CoA dehydrogenase, mitochondrial
Q53FZ2	ACSM3	Acyl-coenzyme A synthetase ACSM3, mitochondrial
P33121	ACSL1	Long-chain-fatty-acid--CoA ligase 1
O60488	ACSL4	Long-chain-fatty-acid--CoA ligase 4
Q6JQN1	ACAD10	Isoform 5 of Acyl-CoA dehydrogenase family member 10
Fatty acid beta-oxidation, 12.6 fold enrichment, p=1.0e-4
Q709F0	ACAD11	Acyl-CoA dehydrogenase family member 11
P11310	ACADM	Isoform 2 of Medium-chain specific acyl-CoA dehydrogenase, mitochondrial
Q9UKG9	CROT	Isoform 3 of Peroxisomal carnitine O-octanoyltransferase
O43808	SLC25A17	Peroxisomal membrane protein PMP34
Q08426	EHHADH	Peroxisomal bifunctional enzyme
Q6JQN1	ACAD10	Isoform 5 of Acyl-CoA dehydrogenase family member 10
Q15067	ACOX1	Peroxisomal acyl-coenzyme A oxidase 1
Glycine, serine and threonine metabolism, 10.6 fold enrichment, p=0.002
P23378	GLDC	Glycine dehydrogenase (decarboxylating), mitochondrial
P34896	SHMT1	Serine hydroxymethyltransferase, cytosolic
P34897	SHMT2	Serine hydroxymethyltransferase, mitochondrial
P50440	GATM	Isoform 2 of Glycine amidinotransferase, mitochondrial
P49419	ALDH7A1	Alpha-aminoadipic semialdehyde dehydrogenase
P13196	ALAS1	5-aminolevulinate synthase, nonspecific, mitochondrial
Peptidase M16 domain, 47.8 fold enrichment, p=0.0056
Q10713	PMPCA	Mitochondrial-processing peptidase subunit alpha
O75439	PMPCB	Mitochondrial-processing peptidase subunit beta
O43847	NRD1	Isoform 2 of Nardilysin
P14735	IDE	Insulin-degrading enzyme
Mitochondrial inner membrane translocase subunit Tim17/Tim22/Tim23/peroxisomal protein PMP24, 41.8 fold enrichment, p=0.0063
O60830	TIMM17B	Isoform 2 of Mitochondrial import inner membrane translocase subunit Tim17-B
O14925	TIMM23	Mitochondrial import inner membrane translocase subunit Tim23
Q99595	TIMM17A	Mitochondrial import inner membrane translocase subunit Tim17-A
Q9NPL8	TIMMDC1	Complex I assembly factor TIMMDC1, mitochondrial
Glycolysis / Gluconeogenesis, 7.2 fold enrichment, p=0.0034
P51648	ALDH3A2	Isoform 2 of Fatty aldehyde dehydrogenase
P30613	PKLR	Pyruvate kinase PKLR
P52789	HK2	Hexokinase-2
P06744	GPI	Isoform 2 of Glucose-6-phosphate isomerase
P07195	LDHB	L-lactate dehydrogenase B chain
P49419	ALDH7A1	Alpha-aminoadipic semialdehyde dehydrogenase
P05091	ALDH2	Aldehyde dehydrogenase, mitochondrial
